# Supplementary material for: Quantifying the contribution of the rare biosphere to natural disturbances
Source: ISME J. 2025 Jun 26;19(1):wraf129. doi: 10.1093/ismejo/wraf129 (PMC12286922; doi:10.1093/ismejo/wraf129)
Supplement: Extended_data_S1_dilution_rare2abunt [file extended_data_s1_dilution_rare2abunt.xlsx]

## Sheet: Sheet1
	control	control	control		Dilution	Dilution	Dilution
Genome	HM5M103	HM5M106	HM5M108		HM5M101	HM5M104	HM5M109
HM5M109_bin.3	0.0002492	0.000351703	0.00042762	0.000342841	0.000238376	0.000151175	0.000478997	0.000289516
HM5M105_bin.19	0.00040746	0.00142943	0.000347625	0.000728171	5.85157e-05	3.22638e-05	2.44801e-05	3.84199e-05
HM5M101_bin.33	0.00106815	0.00108835	0.00174019	0.00129889	0.000695203	0.000889855	0.00052298	0.000702679
HM5M103_bin.7	0.000807887	0.000658385	0.000149001	0.000538424	0	6.95913e-05	0	2.31971e-05
HM5M108_bin.1	0.000467178	0.000241022	0.000480851	0.00039635	0.000325434	0.000402386	3.35753e-05	0.000253799
HM5M105_bin.2	8.75797e-05	0.000319806	0.000248977	0.000218787	0.000224371	0.000257666	0.00018303	0.000221689
HM5M106_bin.35	0.00138746	0.000665506	0.000683919	0.000912294	0.00253125	0.00471079	0.000979644	0.00274056
HM5M107_bin.18	0.00107594	0.00133749	0.000414861	0.000942765	0.0005196	0.00108074	0.000146596	0.000582311
HM5M105_bin.33	0.00148821	0.00352469	0.00067147	0.00189479	0.000240536	0.000282798	0.000121618	0.000214984
HM5M104_bin.34	0.000211515	0.00032897	0.000289157	0.000276547	0.000915791	0.00121755	0.000902871	0.00101207
HM5M109_bin.7	0	7.50147e-05	6.01566e-05	4.50571e-05	0.000925961	0.000606465	0.00303875	0.00152372
HM5M107_bin.41	0.000404728	0.00142123	0.000338844	0.000721599	5.3511e-05	3.26044e-05	2.27249e-05	3.62801e-05
HM5M109_bin.2	0.00020229	0.000317273	0.000279004	0.000266189	0.000878817	0.001163	0.000869112	0.00097031
HM5M102_bin.31	0.000339281	0.000461172	0.000783138	0.000527864	0.000820215	0.000841096	0.00126365	0.000974988
HM5M102_bin.5	0.00128298	0.00116926	0.00214329	0.00153184	0.000727534	0.00110832	0.000656643	0.000830833
HM5M101_bin.29	0.000433182	0.000381436	0.00034196	0.000385526	0.000344002	8.62863e-05	0.000445255	0.000291848
HM5M108_bin.37	0.000317218	0.000169027	0.000309694	0.000265313	0.000323531	0.000537018	0.000104332	0.000321627
HM5M102_bin.19	0.00137746	0.000625925	0.000675913	0.000893099	0.00244062	0.00452914	0.000945044	0.00263827
HM5M105_bin.36	0.000465575	0.000240647	0.000446531	0.000384251	0.00031436	0.000389432	3.42324e-05	0.000246008
HM5M101_bin.1	0.000284028	0.000312664	0.000307085	0.000301259	0.00107624	0.00106501	0.00054755	0.000896267
HM5M108_bin.47	0.000285885	0.000473601	0.0003072	0.000355562	0.000474737	0.000564944	0.00017461	0.000404764
HM5M107_bin.22	0.00354915	0.00683294	0.00239493	0.00425901	0.000128501	0.000980233	0.000179458	0.000429397
HM5M107_bin.4	0.00152641	0.00358036	0.000682231	0.00192967	0.000243982	0.000280853	0.000118749	0.000214528
HM5M107_bin.29	0.00297329	0.00380328	0.00200898	0.00292852	1.87221e-05	2.98991e-05	2.35471e-05	2.40561e-05
HM5M104_bin.14	5.19158e-05	8.62842e-05	0.000228633	0.000122278	0.000333932	0.000784297	0.000356006	0.000491412
HM5M104_bin.33	0.000341958	0.000253489	3.06038e-06	0.000199502	0.00058168	0.00283918	0.000204623	0.0012085
HM5M104_bin.15	0	0.000304971	0	0.000101657	0	0.00430563	0	0.00143521
HM5M101_bin.14	0.000137468	0.000149907	0.000240153	0.000175843	0.000790379	0.00101446	0.000448997	0.00075128
HM5M105_bin.25	0.00010616	0.0001423	0.000171782	0.00014008	0.000167353	0.000283082	0.000140809	0.000197081
HM5M103_bin.1	0.00230014	0	0	0.000766712	0	0	0	0
HM5M106_bin.9	0.000428592	0.000657535	0.00058738	0.000557836	0.000121774	0.000296959	9.17509e-05	0.000170161
HM5M106_bin.42	0.000861057	0.00038364	0.000569029	0.000604575	0.000387236	0.000459568	0.000136079	0.000327628
HM5M106_bin.25	0.000292673	0.000556747	0.000213421	0.000354281	0.000534564	0.000633207	0.000197718	0.000455163
HM5M104_bin.24	0.00135349	0.000625783	0.000664384	0.00088122	0.00245773	0.00458716	0.000953569	0.00266615
HM5M105_bin.21	0.000504652	0.000708303	0.000146304	0.000453086	0	6.67e-05	0	2.22333e-05
HM5M102_bin.22	0.00157524	0.00368691	0.000726128	0.00199609	0.000276708	0.000332884	0.000142274	0.000250622
HM5M109_bin.12	0.000549182	0.000629042	0.000593661	0.000590629	0.000675241	0.00136321	0.000920229	0.000986227
HM5M106_bin.41	0.00062402	0.00155881	0.000554375	0.000912401	0.000879799	0.0012542	0.000736311	0.00095677
HM5M102_bin.2	0.000109279	0.000142045	0.000202968	0.00015143	2.94739e-05	9.41458e-05	9.10859e-06	4.42428e-05
HM5M108_bin.15	0.00296092	0.00384025	0.00204184	0.00294767	2.0867e-05	3.5019e-05	2.3662e-05	2.6516e-05
HM5M107_bin.24	0.000499514	0.00096053	0.000350484	0.000603509	0.000152411	0.000223737	0	0.000125382
HM5M102_bin.34	0.000281207	0.000214205	0.000230221	0.000241878	0.000214876	0.000354619	0.00012964	0.000233045
HM5M102_bin.29	0.00352867	0.00694733	0.00235264	0.00427622	0.00012206	0.000937103	0.000166481	0.000408548
HM5M102_bin.4	0.000578803	0.00061656	0.000612275	0.000602546	0.000678487	0.00134884	0.000834167	0.000953831
HM5M102_bin.20	0.000406577	0.000183536	0.000636689	0.000408934	0.000296531	0.000208452	0.0003521	0.000285694
HM5M106_bin.27	0.000255629	0.000443339	0.000827801	0.000508923	0.000566415	0.000401647	0.000869764	0.000612609
HM5M107_bin.46	2.68826e-05	3.4605e-05	0.000111788	5.77586e-05	0.000468949	0.00052715	0.000418108	0.000471402
HM5M105_bin.7	0.00025169	0.000370684	0.000818814	0.000480396	0.000552749	0.00037933	0.000846308	0.000592796
HM5M101_bin.41	0.000622459	0.00141954	0.000495351	0.000845785	0.00217529	0.00229399	0.00246234	0.00231054
HM5M104_bin.30	0.000153834	6.93819e-05	0.000147706	0.000123641	0.00040955	0.000762526	0.000428187	0.000533421
HM5M102_bin.17	0.000119407	0.000158353	0.000185861	0.00015454	0.000193546	0.000322956	0.000159277	0.000225259
HM5M107_bin.45	0.000457542	0.000406619	0.00050542	0.000456527	0.000291942	0.000377931	3.15634e-05	0.000233812
HM5M106_bin.5	0.000203061	0.00032391	0.000277888	0.000268286	0.000873353	0.00115292	0.000858843	0.000961707
HM5M101_bin.13	0.000330482	0.000175113	0.000263393	0.000256329	0.000399373	0.000569253	0.000110823	0.000359816
HM5M103_bin.4	0.000274137	0.000307635	0.000284248	0.000288673	0.000819891	0.00105902	0.000816968	0.000898627
HM5M102_bin.3	0.00138207	0.0014157	0.000601072	0.00113295	0.000330884	0.000610902	0.000133158	0.000358315
HM5M105_bin.24	0.000250718	0.000353727	0.000424224	0.00034289	0.000244609	0.000156167	0.000484901	0.000295226
HM5M101_bin.24	0.000654575	0.000725246	0.000721487	0.000700436	0.00188358	0.00128544	0.00208438	0.00175113
HM5M106_bin.15	0.000424988	0.000420317	0.000330395	0.0003919	0.000287328	8.09044e-05	0.00043547	0.000267901
HM5M103_bin.20	0.00294359	0.00377928	0.00198614	0.002903	1.96501e-05	2.93315e-05	2.29967e-05	2.39928e-05
HM5M108_bin.36	0.000845496	0.00034138	0.00058221	0.000589695	0.000380654	0.000452985	0.000136786	0.000323475
HM5M104_bin.29	0.000228952	0.000287647	0.000210327	0.000242309	0.00145967	0.00075366	0.000680544	0.000964623
HM5M106_bin.22	0.000803271	0.00134589	0.000259419	0.000802858	3.37431e-05	0.000116621	0	5.01212e-05
HM5M101_bin.31	0.000157727	0.000155617	0.000360024	0.000224456	0.001336	0.00110723	0.000851319	0.00109818
HM5M109_bin.26	8.09416e-05	7.34444e-05	0.000329838	0.000161408	0.000982008	1.49783e-05	0.00130649	0.000767826
HM5M105_bin.16	0.00101063	0.00108204	0.00164914	0.00124727	0.000560645	0.000802896	0.000448568	0.000604036
HM5M106_bin.40	0.000215271	0.000445246	0.00016611	0.000275542	0.000865964	0.000590183	0.000437253	0.000631133
HM5M105_bin.34	7.14428e-05	0.000109953	0.000158955	0.00011345	1.92183e-05	6.58063e-05	0	2.83415e-05
HM5M101_bin.16	0	6.64664e-05	5.29516e-05	3.9806e-05	0.00100777	0.000551358	0.00246272	0.00134062
HM5M105_bin.20	0.000250499	0.000193835	0.000203908	0.000216081	0.000184917	0.000326866	0.000111215	0.000207666
HM5M106_bin.10	0.000493723	0.0010371	0.000349257	0.000626693	0.000151837	0.000219732	0	0.000123857
HM5M104_bin.11	0.000655901	0.000586496	0.000736858	0.000659752	0.000924199	0.0021784	0.000471634	0.00119141
HM5M105_bin.9	0.000433925	0.000166819	0.00037544	0.000325395	0.000174933	0.000480438	8.54e-05	0.000246924
HM5M104_bin.28	0.000303492	0.000304089	0.000312576	0.000306719	0.00125613	0.000966018	0.00120886	0.00114367
HM5M109_bin.33	0.00409502	0.00775397	0.00276573	0.00487157	0.000201911	0.00123776	0.000464515	0.000634729
HM5M101_bin.3	0.000838163	0.000341714	0.000559767	0.000579881	0.000420234	0.000452476	0.000135537	0.000336083
HM5M109_bin.15	0.000241634	0.000143847	0.000342977	0.000242819	0.000457055	0.000973999	0.00039339	0.000608148
HM5M101_bin.30	0.000213515	0.000275399	0.000206029	0.000231648	0.00149246	0.000645812	0.000672762	0.000937012
HM5M109_bin.19	0.000311401	0.000136904	0.000401241	0.000283182	0.000262447	0.000553889	0.000297468	0.000371268
HM5M109_bin.9	0.00020185	0.000120286	0.000550554	0.000290897	0.0023569	0.00104273	0.00219866	0.0018661
HM5M105_bin.27	0.000211873	0.000403576	0.000158462	0.000257971	0.000814953	0.000556904	0.000417402	0.00059642
HM5M107_bin.15	0.000232804	0.000439331	0.000173201	0.000281779	0.0008781	0.000600643	0.000453041	0.000643928
HM5M108_bin.12	6.5898e-05	0.000566368	0.00136139	0.000664553	0.000329735	3.72293e-05	2.93488e-05	0.000132104
HM5M102_bin.36	0.000340707	0.000445726	0.000493705	0.000426713	8.96661e-05	0.000219885	6.28476e-05	0.000124133
HM5M107_bin.6	0.000452632	0.000655245	0.000133326	0.000413734	0	6.1416e-05	0	2.0472e-05
HM5M104_bin.26	0.00114498	0.000246647	0.000914442	0.00076869	0.000680034	0.00251518	0.000960878	0.00138536
HM5M106_bin.26	0.000254537	0.000338861	0.000188432	0.00026061	0.00151164	0.00291919	0.0012478	0.00189287
HM5M109_bin.25	0.000629049	0.0014314	0.000491078	0.000850508	0.00197822	0.00227579	0.00264775	0.00230058
HM5M106_bin.16	0.000375901	0.00100272	0.000189643	0.000522753	0	0	0	0
HM5M101_bin.8	0	8.70685e-06	2.85964e-07	2.99761e-06	0.00304285	0.000315131	0.000278526	0.00121217
HM5M102_bin.27	0.000233115	0.000139602	0.000335563	0.000236093	0.000444363	0.000941772	0.000343894	0.000576676
HM5M101_bin.12	0.000237044	0.000141757	0.000338366	0.000239056	0.000484012	0.000958282	0.000352369	0.000598221
HM5M108_bin.28	0.000298871	0.000295385	0.000374335	0.000322864	0.00122207	0.000880955	0.00117764	0.00109356
HM5M107_bin.44	0.000320426	0.000518066	0.000231881	0.000356791	0.000510625	0.000598652	0.000192419	0.000433898
HM5M106_bin.19	0.00149943	0.00363451	0.000673464	0.0019358	0.000243752	0.000282946	0.00011969	0.000215463
HM5M105_bin.29	0.00015036	6.76408e-05	0.000141165	0.000119722	0.000372472	0.000398455	0.000398254	0.000389727
HM5M105_bin.38	0.000314053	0.000140046	0.000408909	0.000287669	0.000265172	0.000559759	0.000295932	0.000373621
HM5M106_bin.33	0.000480899	0.000426481	0.000507637	0.000471672	0.000302702	0.000382821	3.29637e-05	0.000239496
HM5M105_bin.43	0.000281113	0.000468544	0.000203909	0.000317855	0.000462977	0.000547126	0.000172887	0.00039433
HM5M108_bin.8	0.000254825	0.000363853	0.000425995	0.000348224	0.000239052	0.000153105	0.000475384	0.000289181
HM5M108_bin.33	0.000156444	0.00015724	0.000325934	0.000213206	0.00048209	0.000336374	0.000631589	0.000483351
HM5M108_bin.18	0.000442449	0.000565198	0.000698547	0.000568731	0.000126126	0.000313071	9.57099e-05	0.000178302
HM5M104_bin.2	0.000138918	0.000152838	0.00024463	0.000178795	0.000657952	0.00120307	0.000457243	0.000772754
HM5M104_bin.21	0.000257289	0.000202155	0.000207687	0.000222377	0.000196776	0.000410582	0.000117687	0.000241682
HM5M102_bin.37	0.00075752	0.000720803	0.00147545	0.000984589	0.000895737	0.000755371	0.000900712	0.000850607
HM5M109_bin.10	7.47887e-05	9.37223e-05	0.000271742	0.000146751	0.000387548	0.000421419	0.000768577	0.000525848
HM5M105_bin.3	0.00047324	0.000409275	0.000512467	0.000464994	0.000298063	0.000379302	3.24717e-05	0.000236612
HM5M104_bin.10	0.000114365	0.000154167	0.00018156	0.000150031	0.000839017	0.00121649	0.000679635	0.000911714
HM5M106_bin.17	0.000230538	0.000368485	0.000208757	0.00026926	0.00137751	0.000610468	0.000647624	0.000878535
HM5M101_bin.28	3.2682e-05	3.78704e-05	0.000100683	5.70785e-05	0.000773502	0.00060349	0.000476242	0.000617745
HM5M107_bin.31	0.000513021	0.000262953	0.00048888	0.000421618	0.000350818	0.000439064	3.90107e-05	0.000276298
HM5M109_bin.18	3.52726e-05	5.70525e-05	0.000112879	6.84015e-05	0.000616834	0.000676072	0.000753052	0.000681986
HM5M103_bin.12	0.000313649	0.000130799	0.000385555	0.000276668	0.000247609	0.00052077	0.000275463	0.000347947
HM5M106_bin.21	0.000233629	0.000253483	0.000197413	0.000228175	0.000182719	0.000314541	0.000109826	0.000202362
HM5M105_bin.39	0.00105592	0.00727899	0.000265439	0.00286679	0	0	0	0
HM5M105_bin.31	0.00136301	0.000627336	0.000667161	0.000885837	0.0024457	0.00452889	0.000946878	0.00264049
HM5M104_bin.16	0.000464316	0.000402944	0.000507817	0.000458359	0.000293664	0.000407455	3.22152e-05	0.000244445
HM5M107_bin.42	0.000322187	0.000172421	0.000254331	0.000249646	0.000326548	0.000549782	0.000103973	0.000326767
HM5M107_bin.1	0.000424297	0.000383425	0.000339566	0.000382429	0.000285655	8.43334e-05	0.000422255	0.000264081
HM5M107_bin.11	0.000873407	0.0040276	0.000433058	0.00177802	0.000332663	0.000879003	0.000149209	0.000453625
HM5M101_bin.4	0.000212126	0.000218671	0.00023434	0.000221712	0.000830338	0.000476499	0.000859877	0.000722238
HM5M106_bin.13	0.0101517	0.0101848	0.0146585	0.011665	0.0322345	0.0244708	0.0327067	0.029804
HM5M105_bin.23	0.000427652	0.000377496	0.000342883	0.000382677	0.000284892	8.58677e-05	0.00045537	0.000275377
HM5M103_bin.3	0.00062552	0.000176318	0.000414982	0.000405606	0.00018739	0.000521371	8.67731e-05	0.000265178
HM5M106_bin.1	0.000981877	0.00127365	0.00069015	0.000981892	0.00126214	0.00157149	0.00176122	0.00153162
HM5M108_bin.43	0.00137388	0.000630743	0.000692925	0.000899184	0.00247195	0.00456565	0.000954652	0.00266409
HM5M107_bin.30	0.00026516	0.000353392	0.000423277	0.000347277	0.000241336	0.000165617	0.000472027	0.000292993
HM5M109_bin.1	0.000138565	0.000150173	0.000237927	0.000175555	0.000644294	0.00100305	0.000599364	0.000748904
HM5M105_bin.41	0.000111866	0.000125336	0.000206432	0.000147878	0.000559776	0.000878797	0.000383543	0.000607372
HM5M109_bin.16	0.000264408	0.000386374	0.000800586	0.000483789	0.000611831	0.000451961	0.000964577	0.000676123
HM5M103_bin.11	0.000473867	0.000380019	0.000329738	0.000394541	0.000272254	8.2003e-05	0.000426562	0.000260273
HM5M107_bin.27	0.00051223	0.000199674	0.000470473	0.000394126	0.000209852	0.000615856	8.90169e-05	0.000304908
HM5M107_bin.36	0.00023355	0.000138949	0.000333422	0.000235307	0.000447679	0.0009397	0.000343023	0.000576801
HM5M108_bin.2	0.000467392	0.000403076	0.000520264	0.000463577	0.000296133	0.000377962	2.9326e-05	0.000234474
HM5M102_bin.13	0.011014	0.00951474	0.0160416	0.0121901	0.0352988	0.0270515	0.0362662	0.0328721
HM5M107_bin.47	0.00020238	0.000261942	0.000194937	0.000219753	0.00123146	0.000537824	0.000569825	0.000779703
HM5M107_bin.9	0.000863749	0.00107207	0.000644185	0.00086	0.00115332	0.00141188	0.00160957	0.00139159
HM5M104_bin.18	0.000509382	0.000200142	0.000462592	0.000390705	0.000217587	0.000704112	9.99635e-05	0.000340554
HM5M101_bin.39	0.000474051	0.000410276	0.000509966	0.000464764	0.000322867	0.000383467	3.24683e-05	0.000246267
HM5M107_bin.50	0.000136225	0.000434377	0.000350484	0.000307029	0.000320012	0.000373038	0.000256967	0.000316672
HM5M103_bin.18	0.00101563	0.00129264	0.000267634	0.000858634	3.7756e-05	0.000129032	0	5.5596e-05
HM5M104_bin.8	0.000241811	0.000141899	0.000341754	0.000241821	0.000454956	0.00100091	0.000357889	0.000604586
HM5M103_bin.5	0.00401327	0.00745066	0.0025234	0.00466244	0.000141056	0.00104738	0.000193251	0.000460563
HM5M101_bin.25	0.000243542	0.000368092	0.000817236	0.00047629	0.000622072	0.000382279	0.000865393	0.000623248
HM5M103_bin.16	0.00139333	0.000625015	0.000665614	0.000894653	0.00242617	0.00454593	0.000943333	0.00263848
HM5M108_bin.30	0.000124533	0.000137319	0.000343042	0.000201631	0.000601978	0.00093307	0.00041227	0.000649106
HM5M101_bin.22	0.000338462	0.000458977	0.000777113	0.000524851	0.000876167	0.000850377	0.00125592	0.000994154
HM5M109_bin.28	0.000217171	0.000279956	0.000206893	0.000234673	0.00141503	0.000636036	0.000740231	0.000930433
HM5M102_bin.15	0.00112124	0.00114148	0.00141366	0.00122546	0.00219782	0.00264428	0.00270848	0.00251686
HM5M102_bin.18	0.000258535	0.000365978	0.000838664	0.000487726	0.000567927	0.000390805	0.000888171	0.000615634
HM5M106_bin.18	0.000537116	0.000749987	0.000585894	0.000624332	0.000662495	0.0013922	0.000820943	0.000958545
HM5M107_bin.34	0.000361071	0.000545695	0.000961071	0.000622612	0.000806106	0.00131177	0.00168499	0.00126762
HM5M106_bin.38	0.000247966	0.000357202	0.000418515	0.000341228	0.00024258	0.000147334	0.000471632	0.000287182
HM5M106_bin.7	0.000462471	0.000969034	0.000135948	0.000522484	0	5.86945e-05	0	1.95648e-05
HM5M106_bin.28	0.00218563	0.00424943	0.000901115	0.00244539	0.00126832	0.00149165	0.000594827	0.00111826
HM5M103_bin.14	0.00113179	0.00120528	0.000702044	0.00101304	0.00128259	0.0016013	0.00178343	0.00155577
HM5M107_bin.2	0.00209784	0.00398589	0.000879611	0.00232111	0.00121631	0.00144918	0.000560328	0.00107527
HM5M109_bin.30	0.000315322	0.000315526	0.000321306	0.000317385	0.0012722	0.000918331	0.00129691	0.00116248
HM5M105_bin.42	0.000191798	0.000576539	0.000680362	0.0004829	0.000906179	0.000526959	0.00120173	0.00087829
HM5M101_bin.5	2.89848e-05	0.000177998	0.00016352	0.000123501	0.00156977	0.00162307	0.000852149	0.00134833
HM5M105_bin.32	0.000223686	0.000262534	0.00020237	0.00022953	0.00124212	0.000563039	0.000589616	0.000798259
HM5M109_bin.29	0.000218033	0.000415581	0.000164507	0.00026604	0.000860855	0.000579925	0.000465224	0.000635335
HM5M107_bin.38	0.00047523	0.00214357	0.000419088	0.00101263	0.000183981	0.000289027	0.000215928	0.000229645
HM5M107_bin.12	0.000695618	0.000317627	0.000699135	0.000570793	0.000144048	0.00036767	0.000137896	0.000216538
HM5M102_bin.6	0.000317599	0.000141173	0.0004113	0.000290024	0.000265489	0.000563259	0.000296821	0.00037519
HM5M104_bin.31	0.00101481	0.00125631	0.000985765	0.00108563	0.000231156	0.000917521	0	0.000382893
HM5M107_bin.10	0.00138301	0.000628368	0.000680075	0.000897153	0.00245913	0.00457257	0.000956973	0.00266289
HM5M103_bin.6	0.000298563	0.000137054	0.000324719	0.000253445	0.000421766	0.00090911	0.000328342	0.000553073
HM5M101_bin.36	0.000967853	0.00118689	0.000699454	0.0009514	0.00138399	0.00159344	0.00181459	0.00159734
HM5M108_bin.7	0.000213001	0.000392414	0.000200114	0.00026851	0.000798928	0.000535721	0.000407604	0.000580751
HM5M105_bin.1	0.000203999	0.00031828	0.000281132	0.000267804	0.000870417	0.00114639	0.000857506	0.000958105
HM5M107_bin.20	0.000354262	0.000163093	0.000556086	0.000357814	0.000250996	0.000172933	0.000292817	0.000238915
HM5M107_bin.5	0.000254129	0.000199409	0.000209286	0.000220941	0.000196637	0.000339266	0.000118101	0.000218001
HM5M101_bin.27	0.000574077	0.00037096	0.000203066	0.000382701	0.00141316	0.00122254	0.000564274	0.00106666
HM5M108_bin.27	0.000342915	0.000454377	0.000831489	0.000542927	0.00082017	0.000846563	0.00126488	0.000977205
HM5M108_bin.34	0.000424113	0.000382466	0.000362744	0.000389774	0.000276549	8.28415e-05	0.000442265	0.000267218
HM5M106_bin.29	0.000108775	0.000266572	0.000197446	0.000190931	0.000538732	0.000835271	0.000363439	0.000579147
HM5M101_bin.21	0.000503772	0.000151885	0.000913823	0.00052316	0.00174973	0.00144863	0.00126694	0.00148843
HM5M108_bin.3	0.000559089	0.00129729	0.000631119	0.000829166	0.00177206	0.00206996	0.0022024	0.00201481
HM5M101_bin.20	0.00166067	0.00393109	0.000767917	0.00211989	0.000449349	0.000328104	0.000144867	0.00030744
HM5M109_bin.24	0.000797627	0.000324274	0.000537511	0.000553137	0.000356158	0.000417926	0.000192573	0.000322219
HM5M102_bin.30	0.000281341	0.000279723	0.000289092	0.000283385	0.00116047	0.000819571	0.0011126	0.00103088
HM5M108_bin.26	0.000307281	0.00013313	0.000397267	0.000279226	0.000259939	0.000544819	0.000287344	0.000364034
HM5M107_bin.48	0.000217266	0.000324973	0.000293843	0.000278694	0.000885681	0.00117148	0.000879746	0.00097897
HM5M108_bin.13	0.0015959	0.00376523	0.00082321	0.00206145	0.000254142	0.000299332	0.000129839	0.000227771
HM5M103_bin.26	0.000459351	0.000264437	0.000269184	0.000330991	0.000226287	0.000369538	0.000169949	0.000255258
HM5M103_bin.24	0.000417862	0.000158284	0.000237881	0.000271342	0.000298357	0.000490093	9.84818e-05	0.000295644
HM5M106_bin.23	0.00197282	0.00338165	0.0015248	0.00229309	0.00159802	0.00135375	0.0015456	0.00149912
HM5M108_bin.31	0.00361644	0.00697502	0.00252755	0.004373	0.000129927	0.0009857	0.000173237	0.000429621
HM5M101_bin.18	0.000221534	0.000432555	0.000167399	0.000273829	0.000901691	0.000609566	0.00044919	0.000653483
HM5M106_bin.32	0.000143779	0.000350229	0.000162874	0.000218961	0.000451915	0.000316296	0.000575961	0.000448057
HM5M107_bin.39	0.000163668	0.000514129	0.000595138	0.000424311	0.000808235	0.000459314	0.00107069	0.000779411
HM5M102_bin.28	0.000205968	0.00032141	0.000285812	0.000271063	0.000880346	0.00116344	0.000868513	0.000970765
HM5M103_bin.21	0.0005205	0.000407725	0.000514878	0.000481034	0.000300649	0.000376449	3.26737e-05	0.000236591
HM5M101_bin.23	0.000127974	0.000161895	0.00019625	0.00016204	0.00105002	0.00106872	0.000716974	0.000945239
HM5M107_bin.53	0.000322501	0.000412939	0.000873894	0.000536445	0.000599007	0.000464518	0.000875662	0.000646396
HM5M107_bin.35	0.000529378	0.00061162	0.000577853	0.00057295	0.00064319	0.00131065	0.000801833	0.000918558
HM5M108_bin.14	0.00121338	0.00147542	0.00128195	0.00132358	0.000258274	0.000688956	0	0.000315743
HM5M107_bin.52	0.000371187	2.3211e-05	0.000438455	0.000277618	0	9.65367e-06	0	3.21789e-06
HM5M106_bin.30	0.00386845	0.00808659	0.00249533	0.00481679	0.000132398	0.000984612	0.000174031	0.000430347
HM5M107_bin.32	8.49862e-05	0.00012628	0.000182575	0.00013128	2.27959e-05	7.6658e-05	1.63644e-06	3.36968e-05
HM5M104_bin.6	0.000339225	0.000184201	0.000271672	0.000265033	0.000350118	0.00065343	0.000114095	0.000372548
HM5M103_bin.9	0.00175277	0.00371321	0.000715893	0.00206062	0.000253692	0.000292837	0.000129911	0.00022548
HM5M104_bin.9	0.000696767	0.000401674	0.0013129	0.00080378	0.000646466	0.00122823	0.000919766	0.000931488
HM5M104_bin.23	0.000854226	0.000344692	0.000565229	0.000588049	0.000386222	0.000513585	0.000138032	0.000345947
HM5M108_bin.21	0.00023549	0.000356819	0.000847472	0.000479927	0.000538874	0.000367642	0.000824497	0.000577004
HM5M102_bin.12	0.000429947	0.000374655	0.000331645	0.000378749	0.000281775	8.30443e-05	0.000440772	0.000268531
HM5M108_bin.6	0.000385998	0.000175295	0.000781514	0.000447602	0.000283171	0.000187487	0.000325961	0.00026554
HM5M104_bin.12	0.0010457	0.0010167	0.00175038	0.00127093	0.000575299	0.000950046	0.000495624	0.000673656
HM5M102_bin.10	0.000545862	0.000702787	0.000154921	0.000467856	0	7.58227e-05	0	2.52742e-05
HM5M102_bin.8	0.000326275	0.000907988	0.000173731	0.000469331	0	0	0	0
HM5M106_bin.8	0.00292198	0.00377241	0.00198527	0.00289322	1.67924e-05	2.77499e-05	2.19847e-05	2.21757e-05
HM5M106_bin.24	0.000605346	0.0026421	0.000191321	0.00114625	0.000218148	0.000213212	0.000109713	0.000180358
HM5M108_bin.45	0.000483049	0.00133642	0.00131143	0.00104363	0.000953245	0.0017896	0.00141587	0.00138624
HM5M105_bin.15	0.000929278	0.0011434	0.00067279	0.000915157	0.00121761	0.00150996	0.00167851	0.00146869
HM5M104_bin.27	0.000252249	0.000374591	0.000830708	0.000485849	0.000581476	0.000477198	0.000877089	0.000645254
HM5M104_bin.32	0.000215685	0.000425717	0.000165167	0.000268856	0.000865673	0.000618038	0.000442107	0.000641939
HM5M106_bin.6	0.000653858	0.00303229	0.000548066	0.00141141	0.0002605	0.000411349	0.000303942	0.000325264
HM5M105_bin.18	0.000545243	0.000601954	0.000579129	0.000575442	0.000668712	0.0013471	0.000831147	0.000948986
HM5M104_bin.5	0.000281179	0.000331555	0.000203061	0.000271932	0.00168724	0.00328111	0.00138039	0.00211625
HM5M105_bin.40	0.000424465	0.000827594	0.000297987	0.000516682	0.000123274	0.000183418	0	0.000102231
HM5M104_bin.7	0.000178909	0.000186346	0.000201842	0.000189032	0.000575724	0.000640169	0.000749423	0.000655105
HM5M107_bin.14	0	1.95307e-06	0.000317102	0.000106352	5.65804e-05	9.58437e-05	1.13141e-05	5.45794e-05
HM5M102_bin.14	0.00091161	0.00111539	0.000673914	0.000900305	0.00121936	0.00148235	0.00169039	0.00146403
HM5M102_bin.35	0.000251305	0.000349083	0.000418791	0.000339726	0.000243087	0.000160611	0.000474461	0.00029272
HM5M107_bin.40	0.000424025	0.000448269	0.000286499	0.000386264	0.000342067	0.000454871	8.40468e-05	0.000293662
HM5M108_bin.32	0.00165743	0.00130271	0.0022509	0.00173701	0.00415424	0.00376496	0.00384392	0.00392104
HM5M103_bin.8	0.00129184	0.00114968	0.00183539	0.00142564	0.000557476	0.000851001	0.000475587	0.000628021
HM5M108_bin.22	0.000760745	0.000348674	0.000961529	0.000690316	0.00015848	0.000435307	0.000156973	0.000250254
HM5M108_bin.44	0.000586499	0.000167762	0.00107964	0.000611301	0.000513201	0.000592598	0.000596075	0.000567291
HM5M106_bin.20	0.000634054	0.00160574	0.000492625	0.000910806	0.00197033	0.00229739	0.0024457	0.00223781
HM5M104_bin.13	1.83818e-05	2.92686e-05	8.53215e-05	4.43239e-05	0.000473775	0.000774841	0.000409427	0.000552681
HM5M107_bin.19	0.00126309	0.00150113	0.00200818	0.0015908	0.000735887	0.00102126	0.000584563	0.00078057
HM5M106_bin.4	0.000403342	0.00161076	0.000337335	0.000783812	5.43134e-05	3.00929e-05	2.20908e-05	3.5499e-05
HM5M105_bin.35	0.000425018	0.0001972	0.00065854	0.000426919	0.000291624	0.000199694	0.000345016	0.000278778
HM5M109_bin.32	0.000276948	0.00046596	0.000200795	0.000314567	0.000502321	0.000591344	0.000297042	0.000463569
HM5M102_bin.23	0.000209438	0.00025324	0.000196593	0.000219757	0.00125772	0.000531993	0.000586428	0.000792048
HM5M101_bin.32	0.000361339	0.000546958	0.00098904	0.000632446	0.0010803	0.00134858	0.0017279	0.00138559
HM5M103_bin.28	0.000414415	0.000459737	0.000199721	0.000357958	0.000491649	0.000573802	0.000177206	0.000414219
HM5M101_bin.38	0.000177263	7.19968e-05	0.000161351	0.000136871	0.000695556	0.000472728	0.000480763	0.000549682
HM5M109_bin.5	0.000436156	0.000394111	0.000342886	0.000391051	0.000293913	8.96784e-05	0.000508838	0.000297476
HM5M102_bin.16	0.000868557	0.000348517	0.000570921	0.000595998	0.000386073	0.000471681	0.000140758	0.000332837
HM5M108_bin.41	0.000236644	0.000189639	0.000260158	0.000228813	0.000181347	0.00031083	0.000111314	0.000201163
HM5M108_bin.39	0.000538402	0.000613013	0.000642179	0.000597865	0.000665614	0.00133993	0.000815849	0.000940463
HM5M107_bin.43	0.000845554	0.000341106	0.000554653	0.000580437	0.000373848	0.00045452	0.000132951	0.00032044
HM5M105_bin.6	0.000232525	0.000138171	0.000331104	0.000233934	0.000438935	0.000934247	0.000342803	0.000571995
HM5M102_bin.11	0.000493791	0.000427936	0.000530316	0.000484014	0.000302266	0.000388266	3.40001e-05	0.000241511
HM5M103_bin.25	0.000296565	0.000389247	0.000154868	0.000280227	0.000769656	0.000510157	0.000387498	0.00055577
HM5M109_bin.11	0.000282056	0.000332292	0.00020507	0.000273139	0.00170097	0.00330363	0.00140095	0.00213518
HM5M104_bin.17	0.0017429	0.00401978	0.000785038	0.00218257	0.000287408	0.000547821	0.000146386	0.000327205
HM5M107_bin.51	0.00032796	0.00044206	0.000756577	0.000508866	0.000784618	0.000812681	0.00122237	0.000939889
HM5M104_bin.41	0.000306493	0.000511311	0.000225106	0.000347637	0.000569694	0.000782729	0.00021531	0.000522578
HM5M109_bin.14	3.16693e-05	0.000168437	0.00014709	0.000115732	0.00116732	0.0014883	0.00102953	0.00122838
HM5M106_bin.31	0.000224026	0.00017737	0.000321697	0.000241031	0.000423508	0.000901172	0.00032935	0.000551343
HM5M107_bin.49	0.000123135	0.000164097	0.000199317	0.000162183	0.000191234	0.0003243	0.00015587	0.000223801
HM5M105_bin.10	0.000842541	0.000335154	0.000552883	0.000576859	0.0003757	0.000441268	0.000130985	0.000315984
HM5M108_bin.23	0.00108354	0.00103729	0.00189222	0.00133768	0.000608021	0.000914742	0.000526979	0.000683247
HM5M108_bin.48	0.000427273	0.000580145	0.000294218	0.000433879	0	5.89497e-05	0	1.96499e-05
HM5M108_bin.5	0.000811935	0.00123597	0.000363833	0.000803911	3.46881e-05	0.000120181	0	5.1623e-05
HM5M106_bin.14	0.000719056	0.00214063	0.000825248	0.00122831	0.000761437	0.000474104	0.000802034	0.000679192
HM5M103_bin.19	0.000652867	0.000613556	0.000579657	0.00061536	0.000652433	0.00131827	0.000810433	0.000927045
HM5M102_bin.21	0.00108743	0.00129975	0.000984332	0.00112384	0.000222601	0.000573905	0	0.000265502
HM5M105_bin.4	0.00292199	0.00377566	0.00199251	0.00289672	2.0631e-05	2.70727e-05	2.45517e-05	2.40851e-05
HM5M101_bin.43	0.00055767	0.00062448	0.000594067	0.000592072	0.000757533	0.0014014	0.000841524	0.00100015
HM5M101_bin.40	0.000278249	0.000333281	0.00020431	0.000271947	0.00169727	0.00329744	0.00140299	0.00213257
HM5M105_bin.17	0.00079988	0.00124419	0.0002567	0.000766924	3.23341e-05	0.000111669	0	4.80011e-05
HM5M107_bin.16	0.000105859	0.000122466	0.00019701	0.000141778	0.000536121	0.00083313	0.000365477	0.000578243
HM5M103_bin.2	0.000357411	0.000354359	0.000802629	0.0005048	0.000533131	0.000365419	0.000836091	0.000578214
HM5M109_bin.21	0.000225227	0.000231122	0.000244175	0.000233508	0.000696584	0.000493378	0.00104984	0.000746601
HM5M101_bin.15	0.000201705	0.000115211	0.00054679	0.000287902	0.0026027	0.00107439	0.00197298	0.00188336
HM5M106_bin.12	0.000108894	0.000231725	0.000168722	0.00016978	0.000180387	0.000302966	0.000153734	0.000212362
HM5M107_bin.13	0.000828845	0.00127203	0.000267594	0.00078949	3.52675e-05	0.000115994	0	5.04204e-05
HM5M109_bin.4	0.000177481	7.57007e-05	0.000164241	0.000139141	0.000459707	0.000473652	0.000744248	0.000559203
HM5M108_bin.25	0.000485285	0.000184858	0.000491609	0.000387251	0.000201003	0.00057641	8.60021e-05	0.000287805
HM5M101_bin.42	0.00026262	0.000203772	0.000216593	0.000227662	0.000294213	0.000345253	0.00013697	0.000258812
HM5M101_bin.34	0.000235985	0.00034015	0.000400229	0.000325455	0.000246197	0.000152059	0.000460143	0.000286133
HM5M101_bin.37	0.000290872	0.000493128	0.000211441	0.000331814	0.000614402	0.000639107	0.000195971	0.00048316
HM5M104_bin.25	0.000266911	0.000298279	0.000291961	0.000285717	0.00089263	0.00122825	0.000522045	0.000880974
HM5M109_bin.23	0.00100128	0.001198	0.000716171	0.000971817	0.00132762	0.00161772	0.00189997	0.0016151
HM5M104_bin.20	6.93446e-05	0.000475854	8.1395e-06	0.000184446	0.000325419	0.00419355	2.56316e-05	0.00151487
HM5M107_bin.8	0.000304663	0.000132444	0.000394563	0.000277224	0.000257534	0.000543281	0.000285166	0.000361993
HM5M104_bin.35	0.000314392	0.000138798	0.000405538	0.000286243	0.000263332	0.000563417	0.000295482	0.000374077
HM5M108_bin.9	5.89953e-05	7.50684e-05	0.000474555	0.000202873	0.000320468	0.000343639	0.000358127	0.000340745
HM5M106_bin.3	0.00109671	0.00134287	0.00176502	0.00140153	0.000628167	0.000882547	0.000500774	0.000670496
HM5M105_bin.22	0.00361694	0.00717118	0.00241764	0.00440192	0.000138689	0.00095994	0.000189859	0.000429496
HM5M108_bin.38	0.000907708	0.00111817	0.000734059	0.00091998	0.00118965	0.00145738	0.00163325	0.00142676
HM5M104_bin.1	0.00273399	0.00280924	0.00194724	0.00249682	0.00230556	0.00375243	0.00178675	0.00261491
HM5M107_bin.23	0.000708802	0.000425987	0.00133626	0.000823682	0.000656105	0.000789264	0.000947441	0.000797603
HM5M101_bin.7	0.000224302	0.000333032	0.000297378	0.000284904	0.000929118	0.00121427	0.000901744	0.00101505
HM5M101_bin.35	0.000298069	0.000133084	0.000392094	0.000274416	0.000259627	0.000536386	0.000285075	0.000360362
HM5M101_bin.17	0.00133463	0.000617056	0.000653333	0.000868341	0.00244744	0.00451396	0.000937696	0.00263303
HM5M106_bin.2	0.000291004	0.000363136	0.00029381	0.000315984	0.00119122	0.000856472	0.00114542	0.00106437
HM5M105_bin.14	0.00032438	0.00088929	0.00016988	0.000461183	0	0	0	0
HM5M101_bin.11	0	9.50278e-06	4.74205e-06	4.74827e-06	0.00174992	0.000249716	0.000438326	0.000812653
HM5M109_bin.20	0.000357702	0.00016602	0.000571194	0.000364972	0.000271381	0.000183095	0.000597432	0.000350636
HM5M107_bin.21	0.000139887	5.68321e-05	0.000123681	0.0001068	0.000346629	0.000354678	0.000355821	0.000352376
HM5M104_bin.36	0.000357535	0.000546255	0.000999503	0.000634431	0.000838954	0.00167833	0.00174177	0.00141969
HM5M101_bin.26	0.000403518	0.000471777	0.000168199	0.000347831	0.0020183	0.00102504	0.00048281	0.00117538
HM5M108_bin.35	0.000213561	0.000320629	0.000301224	0.000278471	0.000884171	0.00116056	0.000874391	0.000973041
HM5M106_bin.43	0.000273287	0.000224639	0.000223978	0.000240635	0.00027072	0.000450324	8.17714e-05	0.000267605
HM5M104_bin.19	0.000534995	0.00062827	0.00058322	0.000582162	0.000653393	0.00144349	0.000822879	0.000973254
HM5M108_bin.40	0.000238533	0.000141081	0.000361189	0.000246934	0.000440834	0.000947831	0.00035134	0.000580002
HM5M109_bin.13	0.000328047	0.000443123	0.000754211	0.00050846	0.000801234	0.00081181	0.00127508	0.000962709
HM5M101_bin.10	0.00012498	0.000166425	0.000188239	0.000159881	0.000357449	0.000379215	0.000214752	0.000317139
HM5M104_bin.22	0.000945568	0.00115417	0.000675466	0.000925069	0.00125438	0.00164044	0.00173129	0.00154204
HM5M103_bin.23	0.00231597	0.00400583	0.000865461	0.00239576	0.00121624	0.00144394	0.000561471	0.00107389
HM5M102_bin.1	0.000818116	0.00125162	0.000258383	0.00077604	3.39192e-05	0.000116961	0	5.02933e-05
HM5M103_bin.17	0.000882318	0.000337642	0.000554058	0.000591339	0.000379768	0.000447635	0.000133918	0.00032044
HM5M102_bin.7	0.00289688	0.00374105	0.00196417	0.00286737	1.75432e-05	2.88741e-05	1.98561e-05	2.20911e-05
HM5M102_bin.9	0.000525904	0.000273096	0.000495901	0.000431634	0.00036703	0.00045096	4.03593e-05	0.000286116
HM5M101_bin.6	0.000308404	0.000309771	0.000319156	0.000312444	0.00132004	0.000904332	0.00121234	0.00114557
HM5M109_bin.17	0.00135758	0.000627207	0.00066919	0.00088466	0.00246162	0.00455916	0.000977388	0.00266606
HM5M107_bin.3	0.000917732	0.0065281	0.000228174	0.002558	0	0	0	0
HM5M102_bin.32	0.000111094	0.000124579	0.000204187	0.00014662	0.000530592	0.000826284	0.000367402	0.000574759
HM5M103_bin.13	0.000412389	0.000271705	0.000276877	0.000320324	0.00110521	0.000780673	0.00106353	0.000983137
HM5M109_bin.6	0.000122001	0.000119987	0.000293694	0.000178561	0.00084755	0.000911887	0.000990381	0.000916606
HM5M108_bin.29	0.000218126	0.000268258	0.000298198	0.000261528	0.00130802	0.00056564	0.000618617	0.00083076
HM5M101_bin.2	5.84706e-05	7.92024e-05	0.000235323	0.000124332	0.000653273	0.000373488	0.000380363	0.000469041
HM5M108_bin.4	0.000105521	0.000142307	0.000240082	0.000162637	0.000178869	0.000307021	0.000153176	0.000213022
HM5M104_bin.4	0.000115947	0.000157771	0.000179428	0.000151049	0.000229457	0.000513036	0.00020896	0.000317151
HM5M104_bin.38	0.00441224	0.00841376	0.00291363	0.00524655	0.000184711	0.00152804	0.00024247	0.00065174

## Sheet: Sheet5
	control	control	control		Dilution	Dilution	Dilution
HM5M109_bin.3	0.0002492	0.000351703	0.00042762	0.000342841	0.000238376	0.000151175	0.000478997	0.000289516
HM5M105_bin.19	0.00040746	0.00142943	0.000347625	0.000728171	5.85157e-05	3.22638e-05	2.44801e-05	3.84199e-05
HM5M103_bin.7	0.000807887	0.000658385	0.000149001	0.000538424	0	6.95913e-05	0	2.31971e-05
HM5M108_bin.1	0.000467178	0.000241022	0.000480851	0.00039635	0.000325434	0.000402386	3.35753e-05	0.000253799
HM5M105_bin.2	8.75797e-05	0.000319806	0.000248977	0.000218787	0.000224371	0.000257666	0.00018303	0.000221689
HM5M106_bin.35	0.00138746	0.000665506	0.000683919	0.000912294	0.00253125	0.00471079	0.000979644	0.00274056
HM5M107_bin.18	0.00107594	0.00133749	0.000414861	0.000942765	0.0005196	0.00108074	0.000146596	0.000582311
HM5M104_bin.34	0.000211515	0.00032897	0.000289157	0.000276547	0.000915791	0.00121755	0.000902871	0.00101207
HM5M109_bin.7	0	7.50147e-05	6.01566e-05	4.50571e-05	0.000925961	0.000606465	0.00303875	0.00152372
HM5M107_bin.41	0.000404728	0.00142123	0.000338844	0.000721599	5.3511e-05	3.26044e-05	2.27249e-05	3.62801e-05
HM5M109_bin.2	0.00020229	0.000317273	0.000279004	0.000266189	0.000878817	0.001163	0.000869112	0.00097031
HM5M102_bin.31	0.000339281	0.000461172	0.000783138	0.000527864	0.000820215	0.000841096	0.00126365	0.000974988
HM5M101_bin.29	0.000433182	0.000381436	0.00034196	0.000385526	0.000344002	8.62863e-05	0.000445255	0.000291848
HM5M108_bin.37	0.000317218	0.000169027	0.000309694	0.000265313	0.000323531	0.000537018	0.000104332	0.000321627
HM5M102_bin.19	0.00137746	0.000625925	0.000675913	0.000893099	0.00244062	0.00452914	0.000945044	0.00263827
HM5M105_bin.36	0.000465575	0.000240647	0.000446531	0.000384251	0.00031436	0.000389432	3.42324e-05	0.000246008
HM5M101_bin.1	0.000284028	0.000312664	0.000307085	0.000301259	0.00107624	0.00106501	0.00054755	0.000896267
HM5M108_bin.47	0.000285885	0.000473601	0.0003072	0.000355562	0.000474737	0.000564944	0.00017461	0.000404764
HM5M104_bin.14	5.19158e-05	8.62842e-05	0.000228633	0.000122278	0.000333932	0.000784297	0.000356006	0.000491412
HM5M104_bin.33	0.000341958	0.000253489	3.06038e-06	0.000199502	0.00058168	0.00283918	0.000204623	0.0012085
HM5M104_bin.15	0	0.000304971	0	0.000101657	0	0.00430563	0	0.00143521
HM5M101_bin.14	0.000137468	0.000149907	0.000240153	0.000175843	0.000790379	0.00101446	0.000448997	0.00075128
HM5M105_bin.25	0.00010616	0.0001423	0.000171782	0.00014008	0.000167353	0.000283082	0.000140809	0.000197081
HM5M103_bin.1	0.00230014	0	0	0.000766712	0	0	0	0
HM5M106_bin.9	0.000428592	0.000657535	0.00058738	0.000557836	0.000121774	0.000296959	9.17509e-05	0.000170161
HM5M106_bin.42	0.000861057	0.00038364	0.000569029	0.000604575	0.000387236	0.000459568	0.000136079	0.000327628
HM5M106_bin.25	0.000292673	0.000556747	0.000213421	0.000354281	0.000534564	0.000633207	0.000197718	0.000455163
HM5M104_bin.24	0.00135349	0.000625783	0.000664384	0.00088122	0.00245773	0.00458716	0.000953569	0.00266615
HM5M105_bin.21	0.000504652	0.000708303	0.000146304	0.000453086	0	6.67e-05	0	2.22333e-05
HM5M109_bin.12	0.000549182	0.000629042	0.000593661	0.000590629	0.000675241	0.00136321	0.000920229	0.000986227
HM5M106_bin.41	0.00062402	0.00155881	0.000554375	0.000912401	0.000879799	0.0012542	0.000736311	0.00095677
HM5M102_bin.2	0.000109279	0.000142045	0.000202968	0.00015143	2.94739e-05	9.41458e-05	9.10859e-06	4.42428e-05
HM5M107_bin.24	0.000499514	0.00096053	0.000350484	0.000603509	0.000152411	0.000223737	0	0.000125382
HM5M102_bin.34	0.000281207	0.000214205	0.000230221	0.000241878	0.000214876	0.000354619	0.00012964	0.000233045
HM5M102_bin.4	0.000578803	0.00061656	0.000612275	0.000602546	0.000678487	0.00134884	0.000834167	0.000953831
HM5M102_bin.20	0.000406577	0.000183536	0.000636689	0.000408934	0.000296531	0.000208452	0.0003521	0.000285694
HM5M106_bin.27	0.000255629	0.000443339	0.000827801	0.000508923	0.000566415	0.000401647	0.000869764	0.000612609
HM5M107_bin.46	2.68826e-05	3.4605e-05	0.000111788	5.77586e-05	0.000468949	0.00052715	0.000418108	0.000471402
HM5M105_bin.7	0.00025169	0.000370684	0.000818814	0.000480396	0.000552749	0.00037933	0.000846308	0.000592796
HM5M101_bin.41	0.000622459	0.00141954	0.000495351	0.000845785	0.00217529	0.00229399	0.00246234	0.00231054
HM5M104_bin.30	0.000153834	6.93819e-05	0.000147706	0.000123641	0.00040955	0.000762526	0.000428187	0.000533421
HM5M102_bin.17	0.000119407	0.000158353	0.000185861	0.00015454	0.000193546	0.000322956	0.000159277	0.000225259
HM5M107_bin.45	0.000457542	0.000406619	0.00050542	0.000456527	0.000291942	0.000377931	3.15634e-05	0.000233812
HM5M106_bin.5	0.000203061	0.00032391	0.000277888	0.000268286	0.000873353	0.00115292	0.000858843	0.000961707
HM5M101_bin.13	0.000330482	0.000175113	0.000263393	0.000256329	0.000399373	0.000569253	0.000110823	0.000359816
HM5M103_bin.4	0.000274137	0.000307635	0.000284248	0.000288673	0.000819891	0.00105902	0.000816968	0.000898627
HM5M105_bin.24	0.000250718	0.000353727	0.000424224	0.00034289	0.000244609	0.000156167	0.000484901	0.000295226
HM5M101_bin.24	0.000654575	0.000725246	0.000721487	0.000700436	0.00188358	0.00128544	0.00208438	0.00175113
HM5M106_bin.15	0.000424988	0.000420317	0.000330395	0.0003919	0.000287328	8.09044e-05	0.00043547	0.000267901
HM5M108_bin.36	0.000845496	0.00034138	0.00058221	0.000589695	0.000380654	0.000452985	0.000136786	0.000323475
HM5M104_bin.29	0.000228952	0.000287647	0.000210327	0.000242309	0.00145967	0.00075366	0.000680544	0.000964623
HM5M106_bin.22	0.000803271	0.00134589	0.000259419	0.000802858	3.37431e-05	0.000116621	0	5.01212e-05
HM5M101_bin.31	0.000157727	0.000155617	0.000360024	0.000224456	0.001336	0.00110723	0.000851319	0.00109818
HM5M109_bin.26	8.09416e-05	7.34444e-05	0.000329838	0.000161408	0.000982008	1.49783e-05	0.00130649	0.000767826
HM5M106_bin.40	0.000215271	0.000445246	0.00016611	0.000275542	0.000865964	0.000590183	0.000437253	0.000631133
HM5M105_bin.34	7.14428e-05	0.000109953	0.000158955	0.00011345	1.92183e-05	6.58063e-05	0	2.83415e-05
HM5M101_bin.16	0	6.64664e-05	5.29516e-05	3.9806e-05	0.00100777	0.000551358	0.00246272	0.00134062
HM5M105_bin.20	0.000250499	0.000193835	0.000203908	0.000216081	0.000184917	0.000326866	0.000111215	0.000207666
HM5M106_bin.10	0.000493723	0.0010371	0.000349257	0.000626693	0.000151837	0.000219732	0	0.000123857
HM5M104_bin.11	0.000655901	0.000586496	0.000736858	0.000659752	0.000924199	0.0021784	0.000471634	0.00119141
HM5M105_bin.9	0.000433925	0.000166819	0.00037544	0.000325395	0.000174933	0.000480438	8.54e-05	0.000246924
HM5M104_bin.28	0.000303492	0.000304089	0.000312576	0.000306719	0.00125613	0.000966018	0.00120886	0.00114367
HM5M101_bin.3	0.000838163	0.000341714	0.000559767	0.000579881	0.000420234	0.000452476	0.000135537	0.000336083
HM5M109_bin.15	0.000241634	0.000143847	0.000342977	0.000242819	0.000457055	0.000973999	0.00039339	0.000608148
HM5M101_bin.30	0.000213515	0.000275399	0.000206029	0.000231648	0.00149246	0.000645812	0.000672762	0.000937012
HM5M109_bin.19	0.000311401	0.000136904	0.000401241	0.000283182	0.000262447	0.000553889	0.000297468	0.000371268
HM5M109_bin.9	0.00020185	0.000120286	0.000550554	0.000290897	0.0023569	0.00104273	0.00219866	0.0018661
HM5M105_bin.27	0.000211873	0.000403576	0.000158462	0.000257971	0.000814953	0.000556904	0.000417402	0.00059642
HM5M107_bin.15	0.000232804	0.000439331	0.000173201	0.000281779	0.0008781	0.000600643	0.000453041	0.000643928
HM5M108_bin.12	6.5898e-05	0.000566368	0.00136139	0.000664553	0.000329735	3.72293e-05	2.93488e-05	0.000132104
HM5M102_bin.36	0.000340707	0.000445726	0.000493705	0.000426713	8.96661e-05	0.000219885	6.28476e-05	0.000124133
HM5M107_bin.6	0.000452632	0.000655245	0.000133326	0.000413734	0	6.1416e-05	0	2.0472e-05
HM5M104_bin.26	0.00114498	0.000246647	0.000914442	0.00076869	0.000680034	0.00251518	0.000960878	0.00138536
HM5M106_bin.26	0.000254537	0.000338861	0.000188432	0.00026061	0.00151164	0.00291919	0.0012478	0.00189287
HM5M109_bin.25	0.000629049	0.0014314	0.000491078	0.000850508	0.00197822	0.00227579	0.00264775	0.00230058
HM5M106_bin.16	0.000375901	0.00100272	0.000189643	0.000522753	0	0	0	0
HM5M101_bin.8	0	8.70685e-06	2.85964e-07	2.99761e-06	0.00304285	0.000315131	0.000278526	0.00121217
HM5M102_bin.27	0.000233115	0.000139602	0.000335563	0.000236093	0.000444363	0.000941772	0.000343894	0.000576676
HM5M101_bin.12	0.000237044	0.000141757	0.000338366	0.000239056	0.000484012	0.000958282	0.000352369	0.000598221
HM5M108_bin.28	0.000298871	0.000295385	0.000374335	0.000322864	0.00122207	0.000880955	0.00117764	0.00109356
HM5M107_bin.44	0.000320426	0.000518066	0.000231881	0.000356791	0.000510625	0.000598652	0.000192419	0.000433898
HM5M105_bin.29	0.00015036	6.76408e-05	0.000141165	0.000119722	0.000372472	0.000398455	0.000398254	0.000389727
HM5M105_bin.38	0.000314053	0.000140046	0.000408909	0.000287669	0.000265172	0.000559759	0.000295932	0.000373621
HM5M106_bin.33	0.000480899	0.000426481	0.000507637	0.000471672	0.000302702	0.000382821	3.29637e-05	0.000239496
HM5M105_bin.43	0.000281113	0.000468544	0.000203909	0.000317855	0.000462977	0.000547126	0.000172887	0.00039433
HM5M108_bin.8	0.000254825	0.000363853	0.000425995	0.000348224	0.000239052	0.000153105	0.000475384	0.000289181
HM5M108_bin.33	0.000156444	0.00015724	0.000325934	0.000213206	0.00048209	0.000336374	0.000631589	0.000483351
HM5M108_bin.18	0.000442449	0.000565198	0.000698547	0.000568731	0.000126126	0.000313071	9.57099e-05	0.000178302
HM5M104_bin.2	0.000138918	0.000152838	0.00024463	0.000178795	0.000657952	0.00120307	0.000457243	0.000772754
HM5M104_bin.21	0.000257289	0.000202155	0.000207687	0.000222377	0.000196776	0.000410582	0.000117687	0.000241682
HM5M102_bin.37	0.00075752	0.000720803	0.00147545	0.000984589	0.000895737	0.000755371	0.000900712	0.000850607
HM5M109_bin.10	7.47887e-05	9.37223e-05	0.000271742	0.000146751	0.000387548	0.000421419	0.000768577	0.000525848
HM5M105_bin.3	0.00047324	0.000409275	0.000512467	0.000464994	0.000298063	0.000379302	3.24717e-05	0.000236612
HM5M104_bin.10	0.000114365	0.000154167	0.00018156	0.000150031	0.000839017	0.00121649	0.000679635	0.000911714
HM5M106_bin.17	0.000230538	0.000368485	0.000208757	0.00026926	0.00137751	0.000610468	0.000647624	0.000878535
HM5M101_bin.28	3.2682e-05	3.78704e-05	0.000100683	5.70785e-05	0.000773502	0.00060349	0.000476242	0.000617745
HM5M107_bin.31	0.000513021	0.000262953	0.00048888	0.000421618	0.000350818	0.000439064	3.90107e-05	0.000276298
HM5M109_bin.18	3.52726e-05	5.70525e-05	0.000112879	6.84015e-05	0.000616834	0.000676072	0.000753052	0.000681986
HM5M103_bin.12	0.000313649	0.000130799	0.000385555	0.000276668	0.000247609	0.00052077	0.000275463	0.000347947
HM5M106_bin.21	0.000233629	0.000253483	0.000197413	0.000228175	0.000182719	0.000314541	0.000109826	0.000202362
HM5M105_bin.31	0.00136301	0.000627336	0.000667161	0.000885837	0.0024457	0.00452889	0.000946878	0.00264049
HM5M104_bin.16	0.000464316	0.000402944	0.000507817	0.000458359	0.000293664	0.000407455	3.22152e-05	0.000244445
HM5M107_bin.42	0.000322187	0.000172421	0.000254331	0.000249646	0.000326548	0.000549782	0.000103973	0.000326767
HM5M107_bin.1	0.000424297	0.000383425	0.000339566	0.000382429	0.000285655	8.43334e-05	0.000422255	0.000264081
HM5M101_bin.4	0.000212126	0.000218671	0.00023434	0.000221712	0.000830338	0.000476499	0.000859877	0.000722238
HM5M105_bin.23	0.000427652	0.000377496	0.000342883	0.000382677	0.000284892	8.58677e-05	0.00045537	0.000275377
HM5M103_bin.3	0.00062552	0.000176318	0.000414982	0.000405606	0.00018739	0.000521371	8.67731e-05	0.000265178
HM5M106_bin.1	0.000981877	0.00127365	0.00069015	0.000981892	0.00126214	0.00157149	0.00176122	0.00153162
HM5M108_bin.43	0.00137388	0.000630743	0.000692925	0.000899184	0.00247195	0.00456565	0.000954652	0.00266409
HM5M107_bin.30	0.00026516	0.000353392	0.000423277	0.000347277	0.000241336	0.000165617	0.000472027	0.000292993
HM5M109_bin.1	0.000138565	0.000150173	0.000237927	0.000175555	0.000644294	0.00100305	0.000599364	0.000748904
HM5M105_bin.41	0.000111866	0.000125336	0.000206432	0.000147878	0.000559776	0.000878797	0.000383543	0.000607372
HM5M109_bin.16	0.000264408	0.000386374	0.000800586	0.000483789	0.000611831	0.000451961	0.000964577	0.000676123
HM5M103_bin.11	0.000473867	0.000380019	0.000329738	0.000394541	0.000272254	8.2003e-05	0.000426562	0.000260273
HM5M107_bin.27	0.00051223	0.000199674	0.000470473	0.000394126	0.000209852	0.000615856	8.90169e-05	0.000304908
HM5M107_bin.36	0.00023355	0.000138949	0.000333422	0.000235307	0.000447679	0.0009397	0.000343023	0.000576801
HM5M108_bin.2	0.000467392	0.000403076	0.000520264	0.000463577	0.000296133	0.000377962	2.9326e-05	0.000234474
HM5M107_bin.47	0.00020238	0.000261942	0.000194937	0.000219753	0.00123146	0.000537824	0.000569825	0.000779703
HM5M107_bin.9	0.000863749	0.00107207	0.000644185	0.00086	0.00115332	0.00141188	0.00160957	0.00139159
HM5M104_bin.18	0.000509382	0.000200142	0.000462592	0.000390705	0.000217587	0.000704112	9.99635e-05	0.000340554
HM5M101_bin.39	0.000474051	0.000410276	0.000509966	0.000464764	0.000322867	0.000383467	3.24683e-05	0.000246267
HM5M107_bin.50	0.000136225	0.000434377	0.000350484	0.000307029	0.000320012	0.000373038	0.000256967	0.000316672
HM5M103_bin.18	0.00101563	0.00129264	0.000267634	0.000858634	3.7756e-05	0.000129032	0	5.5596e-05
HM5M104_bin.8	0.000241811	0.000141899	0.000341754	0.000241821	0.000454956	0.00100091	0.000357889	0.000604586
HM5M101_bin.25	0.000243542	0.000368092	0.000817236	0.00047629	0.000622072	0.000382279	0.000865393	0.000623248
HM5M103_bin.16	0.00139333	0.000625015	0.000665614	0.000894653	0.00242617	0.00454593	0.000943333	0.00263848
HM5M108_bin.30	0.000124533	0.000137319	0.000343042	0.000201631	0.000601978	0.00093307	0.00041227	0.000649106
HM5M101_bin.22	0.000338462	0.000458977	0.000777113	0.000524851	0.000876167	0.000850377	0.00125592	0.000994154
HM5M109_bin.28	0.000217171	0.000279956	0.000206893	0.000234673	0.00141503	0.000636036	0.000740231	0.000930433
HM5M102_bin.18	0.000258535	0.000365978	0.000838664	0.000487726	0.000567927	0.000390805	0.000888171	0.000615634
HM5M106_bin.18	0.000537116	0.000749987	0.000585894	0.000624332	0.000662495	0.0013922	0.000820943	0.000958545
HM5M107_bin.34	0.000361071	0.000545695	0.000961071	0.000622612	0.000806106	0.00131177	0.00168499	0.00126762
HM5M106_bin.38	0.000247966	0.000357202	0.000418515	0.000341228	0.00024258	0.000147334	0.000471632	0.000287182
HM5M106_bin.7	0.000462471	0.000969034	0.000135948	0.000522484	0	5.86945e-05	0	1.95648e-05
HM5M109_bin.30	0.000315322	0.000315526	0.000321306	0.000317385	0.0012722	0.000918331	0.00129691	0.00116248
HM5M105_bin.42	0.000191798	0.000576539	0.000680362	0.0004829	0.000906179	0.000526959	0.00120173	0.00087829
HM5M101_bin.5	2.89848e-05	0.000177998	0.00016352	0.000123501	0.00156977	0.00162307	0.000852149	0.00134833
HM5M105_bin.32	0.000223686	0.000262534	0.00020237	0.00022953	0.00124212	0.000563039	0.000589616	0.000798259
HM5M109_bin.29	0.000218033	0.000415581	0.000164507	0.00026604	0.000860855	0.000579925	0.000465224	0.000635335
HM5M107_bin.12	0.000695618	0.000317627	0.000699135	0.000570793	0.000144048	0.00036767	0.000137896	0.000216538
HM5M102_bin.6	0.000317599	0.000141173	0.0004113	0.000290024	0.000265489	0.000563259	0.000296821	0.00037519
HM5M107_bin.10	0.00138301	0.000628368	0.000680075	0.000897153	0.00245913	0.00457257	0.000956973	0.00266289
HM5M103_bin.6	0.000298563	0.000137054	0.000324719	0.000253445	0.000421766	0.00090911	0.000328342	0.000553073
HM5M101_bin.36	0.000967853	0.00118689	0.000699454	0.0009514	0.00138399	0.00159344	0.00181459	0.00159734
HM5M108_bin.7	0.000213001	0.000392414	0.000200114	0.00026851	0.000798928	0.000535721	0.000407604	0.000580751
HM5M105_bin.1	0.000203999	0.00031828	0.000281132	0.000267804	0.000870417	0.00114639	0.000857506	0.000958105
HM5M107_bin.20	0.000354262	0.000163093	0.000556086	0.000357814	0.000250996	0.000172933	0.000292817	0.000238915
HM5M107_bin.5	0.000254129	0.000199409	0.000209286	0.000220941	0.000196637	0.000339266	0.000118101	0.000218001
HM5M101_bin.27	0.000574077	0.00037096	0.000203066	0.000382701	0.00141316	0.00122254	0.000564274	0.00106666
HM5M108_bin.27	0.000342915	0.000454377	0.000831489	0.000542927	0.00082017	0.000846563	0.00126488	0.000977205
HM5M108_bin.34	0.000424113	0.000382466	0.000362744	0.000389774	0.000276549	8.28415e-05	0.000442265	0.000267218
HM5M106_bin.29	0.000108775	0.000266572	0.000197446	0.000190931	0.000538732	0.000835271	0.000363439	0.000579147
HM5M101_bin.21	0.000503772	0.000151885	0.000913823	0.00052316	0.00174973	0.00144863	0.00126694	0.00148843
HM5M108_bin.3	0.000559089	0.00129729	0.000631119	0.000829166	0.00177206	0.00206996	0.0022024	0.00201481
HM5M109_bin.24	0.000797627	0.000324274	0.000537511	0.000553137	0.000356158	0.000417926	0.000192573	0.000322219
HM5M102_bin.30	0.000281341	0.000279723	0.000289092	0.000283385	0.00116047	0.000819571	0.0011126	0.00103088
HM5M108_bin.26	0.000307281	0.00013313	0.000397267	0.000279226	0.000259939	0.000544819	0.000287344	0.000364034
HM5M107_bin.48	0.000217266	0.000324973	0.000293843	0.000278694	0.000885681	0.00117148	0.000879746	0.00097897
HM5M103_bin.26	0.000459351	0.000264437	0.000269184	0.000330991	0.000226287	0.000369538	0.000169949	0.000255258
HM5M103_bin.24	0.000417862	0.000158284	0.000237881	0.000271342	0.000298357	0.000490093	9.84818e-05	0.000295644
HM5M101_bin.18	0.000221534	0.000432555	0.000167399	0.000273829	0.000901691	0.000609566	0.00044919	0.000653483
HM5M106_bin.32	0.000143779	0.000350229	0.000162874	0.000218961	0.000451915	0.000316296	0.000575961	0.000448057
HM5M107_bin.39	0.000163668	0.000514129	0.000595138	0.000424311	0.000808235	0.000459314	0.00107069	0.000779411
HM5M102_bin.28	0.000205968	0.00032141	0.000285812	0.000271063	0.000880346	0.00116344	0.000868513	0.000970765
HM5M103_bin.21	0.0005205	0.000407725	0.000514878	0.000481034	0.000300649	0.000376449	3.26737e-05	0.000236591
HM5M101_bin.23	0.000127974	0.000161895	0.00019625	0.00016204	0.00105002	0.00106872	0.000716974	0.000945239
HM5M107_bin.53	0.000322501	0.000412939	0.000873894	0.000536445	0.000599007	0.000464518	0.000875662	0.000646396
HM5M107_bin.35	0.000529378	0.00061162	0.000577853	0.00057295	0.00064319	0.00131065	0.000801833	0.000918558
HM5M107_bin.52	0.000371187	2.3211e-05	0.000438455	0.000277618	0	9.65367e-06	0	3.21789e-06
HM5M107_bin.32	8.49862e-05	0.00012628	0.000182575	0.00013128	2.27959e-05	7.6658e-05	1.63644e-06	3.36968e-05
HM5M104_bin.6	0.000339225	0.000184201	0.000271672	0.000265033	0.000350118	0.00065343	0.000114095	0.000372548
HM5M104_bin.9	0.000696767	0.000401674	0.0013129	0.00080378	0.000646466	0.00122823	0.000919766	0.000931488
HM5M104_bin.23	0.000854226	0.000344692	0.000565229	0.000588049	0.000386222	0.000513585	0.000138032	0.000345947
HM5M108_bin.21	0.00023549	0.000356819	0.000847472	0.000479927	0.000538874	0.000367642	0.000824497	0.000577004
HM5M102_bin.12	0.000429947	0.000374655	0.000331645	0.000378749	0.000281775	8.30443e-05	0.000440772	0.000268531
HM5M108_bin.6	0.000385998	0.000175295	0.000781514	0.000447602	0.000283171	0.000187487	0.000325961	0.00026554
HM5M102_bin.10	0.000545862	0.000702787	0.000154921	0.000467856	0	7.58227e-05	0	2.52742e-05
HM5M102_bin.8	0.000326275	0.000907988	0.000173731	0.000469331	0	0	0	0
HM5M105_bin.15	0.000929278	0.0011434	0.00067279	0.000915157	0.00121761	0.00150996	0.00167851	0.00146869
HM5M104_bin.27	0.000252249	0.000374591	0.000830708	0.000485849	0.000581476	0.000477198	0.000877089	0.000645254
HM5M104_bin.32	0.000215685	0.000425717	0.000165167	0.000268856	0.000865673	0.000618038	0.000442107	0.000641939
HM5M105_bin.18	0.000545243	0.000601954	0.000579129	0.000575442	0.000668712	0.0013471	0.000831147	0.000948986
HM5M104_bin.5	0.000281179	0.000331555	0.000203061	0.000271932	0.00168724	0.00328111	0.00138039	0.00211625
HM5M105_bin.40	0.000424465	0.000827594	0.000297987	0.000516682	0.000123274	0.000183418	0	0.000102231
HM5M104_bin.7	0.000178909	0.000186346	0.000201842	0.000189032	0.000575724	0.000640169	0.000749423	0.000655105
HM5M107_bin.14	0	1.95307e-06	0.000317102	0.000106352	5.65804e-05	9.58437e-05	1.13141e-05	5.45794e-05
HM5M102_bin.14	0.00091161	0.00111539	0.000673914	0.000900305	0.00121936	0.00148235	0.00169039	0.00146403
HM5M102_bin.35	0.000251305	0.000349083	0.000418791	0.000339726	0.000243087	0.000160611	0.000474461	0.00029272
HM5M107_bin.40	0.000424025	0.000448269	0.000286499	0.000386264	0.000342067	0.000454871	8.40468e-05	0.000293662
HM5M108_bin.22	0.000760745	0.000348674	0.000961529	0.000690316	0.00015848	0.000435307	0.000156973	0.000250254
HM5M108_bin.44	0.000586499	0.000167762	0.00107964	0.000611301	0.000513201	0.000592598	0.000596075	0.000567291
HM5M106_bin.20	0.000634054	0.00160574	0.000492625	0.000910806	0.00197033	0.00229739	0.0024457	0.00223781
HM5M104_bin.13	1.83818e-05	2.92686e-05	8.53215e-05	4.43239e-05	0.000473775	0.000774841	0.000409427	0.000552681
HM5M106_bin.4	0.000403342	0.00161076	0.000337335	0.000783812	5.43134e-05	3.00929e-05	2.20908e-05	3.5499e-05
HM5M105_bin.35	0.000425018	0.0001972	0.00065854	0.000426919	0.000291624	0.000199694	0.000345016	0.000278778
HM5M109_bin.32	0.000276948	0.00046596	0.000200795	0.000314567	0.000502321	0.000591344	0.000297042	0.000463569
HM5M102_bin.23	0.000209438	0.00025324	0.000196593	0.000219757	0.00125772	0.000531993	0.000586428	0.000792048
HM5M101_bin.32	0.000361339	0.000546958	0.00098904	0.000632446	0.0010803	0.00134858	0.0017279	0.00138559
HM5M103_bin.28	0.000414415	0.000459737	0.000199721	0.000357958	0.000491649	0.000573802	0.000177206	0.000414219
HM5M101_bin.38	0.000177263	7.19968e-05	0.000161351	0.000136871	0.000695556	0.000472728	0.000480763	0.000549682
HM5M109_bin.5	0.000436156	0.000394111	0.000342886	0.000391051	0.000293913	8.96784e-05	0.000508838	0.000297476
HM5M102_bin.16	0.000868557	0.000348517	0.000570921	0.000595998	0.000386073	0.000471681	0.000140758	0.000332837
HM5M108_bin.41	0.000236644	0.000189639	0.000260158	0.000228813	0.000181347	0.00031083	0.000111314	0.000201163
HM5M108_bin.39	0.000538402	0.000613013	0.000642179	0.000597865	0.000665614	0.00133993	0.000815849	0.000940463
HM5M107_bin.43	0.000845554	0.000341106	0.000554653	0.000580437	0.000373848	0.00045452	0.000132951	0.00032044
HM5M105_bin.6	0.000232525	0.000138171	0.000331104	0.000233934	0.000438935	0.000934247	0.000342803	0.000571995
HM5M102_bin.11	0.000493791	0.000427936	0.000530316	0.000484014	0.000302266	0.000388266	3.40001e-05	0.000241511
HM5M103_bin.25	0.000296565	0.000389247	0.000154868	0.000280227	0.000769656	0.000510157	0.000387498	0.00055577
HM5M109_bin.11	0.000282056	0.000332292	0.00020507	0.000273139	0.00170097	0.00330363	0.00140095	0.00213518
HM5M107_bin.51	0.00032796	0.00044206	0.000756577	0.000508866	0.000784618	0.000812681	0.00122237	0.000939889
HM5M104_bin.41	0.000306493	0.000511311	0.000225106	0.000347637	0.000569694	0.000782729	0.00021531	0.000522578
HM5M109_bin.14	3.16693e-05	0.000168437	0.00014709	0.000115732	0.00116732	0.0014883	0.00102953	0.00122838
HM5M106_bin.31	0.000224026	0.00017737	0.000321697	0.000241031	0.000423508	0.000901172	0.00032935	0.000551343
HM5M107_bin.49	0.000123135	0.000164097	0.000199317	0.000162183	0.000191234	0.0003243	0.00015587	0.000223801
HM5M105_bin.10	0.000842541	0.000335154	0.000552883	0.000576859	0.0003757	0.000441268	0.000130985	0.000315984
HM5M108_bin.48	0.000427273	0.000580145	0.000294218	0.000433879	0	5.89497e-05	0	1.96499e-05
HM5M108_bin.5	0.000811935	0.00123597	0.000363833	0.000803911	3.46881e-05	0.000120181	0	5.1623e-05
HM5M103_bin.19	0.000652867	0.000613556	0.000579657	0.00061536	0.000652433	0.00131827	0.000810433	0.000927045
HM5M101_bin.43	0.00055767	0.00062448	0.000594067	0.000592072	0.000757533	0.0014014	0.000841524	0.00100015
HM5M101_bin.40	0.000278249	0.000333281	0.00020431	0.000271947	0.00169727	0.00329744	0.00140299	0.00213257
HM5M105_bin.17	0.00079988	0.00124419	0.0002567	0.000766924	3.23341e-05	0.000111669	0	4.80011e-05
HM5M107_bin.16	0.000105859	0.000122466	0.00019701	0.000141778	0.000536121	0.00083313	0.000365477	0.000578243
HM5M103_bin.2	0.000357411	0.000354359	0.000802629	0.0005048	0.000533131	0.000365419	0.000836091	0.000578214
HM5M109_bin.21	0.000225227	0.000231122	0.000244175	0.000233508	0.000696584	0.000493378	0.00104984	0.000746601
HM5M101_bin.15	0.000201705	0.000115211	0.00054679	0.000287902	0.0026027	0.00107439	0.00197298	0.00188336
HM5M106_bin.12	0.000108894	0.000231725	0.000168722	0.00016978	0.000180387	0.000302966	0.000153734	0.000212362
HM5M107_bin.13	0.000828845	0.00127203	0.000267594	0.00078949	3.52675e-05	0.000115994	0	5.04204e-05
HM5M109_bin.4	0.000177481	7.57007e-05	0.000164241	0.000139141	0.000459707	0.000473652	0.000744248	0.000559203
HM5M108_bin.25	0.000485285	0.000184858	0.000491609	0.000387251	0.000201003	0.00057641	8.60021e-05	0.000287805
HM5M101_bin.42	0.00026262	0.000203772	0.000216593	0.000227662	0.000294213	0.000345253	0.00013697	0.000258812
HM5M101_bin.34	0.000235985	0.00034015	0.000400229	0.000325455	0.000246197	0.000152059	0.000460143	0.000286133
HM5M101_bin.37	0.000290872	0.000493128	0.000211441	0.000331814	0.000614402	0.000639107	0.000195971	0.00048316
HM5M104_bin.25	0.000266911	0.000298279	0.000291961	0.000285717	0.00089263	0.00122825	0.000522045	0.000880974
HM5M109_bin.23	0.00100128	0.001198	0.000716171	0.000971817	0.00132762	0.00161772	0.00189997	0.0016151
HM5M104_bin.20	6.93446e-05	0.000475854	8.1395e-06	0.000184446	0.000325419	0.00419355	2.56316e-05	0.00151487
HM5M107_bin.8	0.000304663	0.000132444	0.000394563	0.000277224	0.000257534	0.000543281	0.000285166	0.000361993
HM5M104_bin.35	0.000314392	0.000138798	0.000405538	0.000286243	0.000263332	0.000563417	0.000295482	0.000374077
HM5M108_bin.9	5.89953e-05	7.50684e-05	0.000474555	0.000202873	0.000320468	0.000343639	0.000358127	0.000340745
HM5M108_bin.38	0.000907708	0.00111817	0.000734059	0.00091998	0.00118965	0.00145738	0.00163325	0.00142676
HM5M107_bin.23	0.000708802	0.000425987	0.00133626	0.000823682	0.000656105	0.000789264	0.000947441	0.000797603
HM5M101_bin.7	0.000224302	0.000333032	0.000297378	0.000284904	0.000929118	0.00121427	0.000901744	0.00101505
HM5M101_bin.35	0.000298069	0.000133084	0.000392094	0.000274416	0.000259627	0.000536386	0.000285075	0.000360362
HM5M101_bin.17	0.00133463	0.000617056	0.000653333	0.000868341	0.00244744	0.00451396	0.000937696	0.00263303
HM5M106_bin.2	0.000291004	0.000363136	0.00029381	0.000315984	0.00119122	0.000856472	0.00114542	0.00106437
HM5M105_bin.14	0.00032438	0.00088929	0.00016988	0.000461183	0	0	0	0
HM5M101_bin.11	0	9.50278e-06	4.74205e-06	4.74827e-06	0.00174992	0.000249716	0.000438326	0.000812653
HM5M109_bin.20	0.000357702	0.00016602	0.000571194	0.000364972	0.000271381	0.000183095	0.000597432	0.000350636
HM5M107_bin.21	0.000139887	5.68321e-05	0.000123681	0.0001068	0.000346629	0.000354678	0.000355821	0.000352376
HM5M104_bin.36	0.000357535	0.000546255	0.000999503	0.000634431	0.000838954	0.00167833	0.00174177	0.00141969
HM5M101_bin.26	0.000403518	0.000471777	0.000168199	0.000347831	0.0020183	0.00102504	0.00048281	0.00117538
HM5M108_bin.35	0.000213561	0.000320629	0.000301224	0.000278471	0.000884171	0.00116056	0.000874391	0.000973041
HM5M106_bin.43	0.000273287	0.000224639	0.000223978	0.000240635	0.00027072	0.000450324	8.17714e-05	0.000267605
HM5M104_bin.19	0.000534995	0.00062827	0.00058322	0.000582162	0.000653393	0.00144349	0.000822879	0.000973254
HM5M108_bin.40	0.000238533	0.000141081	0.000361189	0.000246934	0.000440834	0.000947831	0.00035134	0.000580002
HM5M109_bin.13	0.000328047	0.000443123	0.000754211	0.00050846	0.000801234	0.00081181	0.00127508	0.000962709
HM5M101_bin.10	0.00012498	0.000166425	0.000188239	0.000159881	0.000357449	0.000379215	0.000214752	0.000317139
HM5M104_bin.22	0.000945568	0.00115417	0.000675466	0.000925069	0.00125438	0.00164044	0.00173129	0.00154204
HM5M102_bin.1	0.000818116	0.00125162	0.000258383	0.00077604	3.39192e-05	0.000116961	0	5.02933e-05
HM5M103_bin.17	0.000882318	0.000337642	0.000554058	0.000591339	0.000379768	0.000447635	0.000133918	0.00032044
HM5M102_bin.9	0.000525904	0.000273096	0.000495901	0.000431634	0.00036703	0.00045096	4.03593e-05	0.000286116
HM5M101_bin.6	0.000308404	0.000309771	0.000319156	0.000312444	0.00132004	0.000904332	0.00121234	0.00114557
HM5M109_bin.17	0.00135758	0.000627207	0.00066919	0.00088466	0.00246162	0.00455916	0.000977388	0.00266606
HM5M102_bin.32	0.000111094	0.000124579	0.000204187	0.00014662	0.000530592	0.000826284	0.000367402	0.000574759
HM5M103_bin.13	0.000412389	0.000271705	0.000276877	0.000320324	0.00110521	0.000780673	0.00106353	0.000983137
HM5M109_bin.6	0.000122001	0.000119987	0.000293694	0.000178561	0.00084755	0.000911887	0.000990381	0.000916606
HM5M108_bin.29	0.000218126	0.000268258	0.000298198	0.000261528	0.00130802	0.00056564	0.000618617	0.00083076
HM5M101_bin.2	5.84706e-05	7.92024e-05	0.000235323	0.000124332	0.000653273	0.000373488	0.000380363	0.000469041
HM5M108_bin.4	0.000105521	0.000142307	0.000240082	0.000162637	0.000178869	0.000307021	0.000153176	0.000213022
HM5M104_bin.4	0.000115947	0.000157771	0.000179428	0.000151049	0.000229457	0.000513036	0.00020896	0.000317151

## Sheet: rare2abun
MAG	control	control	control	average	Dilution	Dilution	Dilution	average
HM5M106_bin.35	0.00138746	0.000665506	0.000683919	0.000912294	0.00253125	0.00471079	0.000979644	0.00274056
HM5M104_bin.34	0.000211515	0.00032897	0.000289157	0.000276547	0.000915791	0.00121755	0.000902871	0.00101207
HM5M109_bin.7	0	7.50147e-05	6.01566e-05	4.50571e-05	0.000925961	0.000606465	0.00303875	0.00152372
HM5M102_bin.19	0.00137746	0.000625925	0.000675913	0.000893099	0.00244062	0.00452914	0.000945044	0.00263827
HM5M104_bin.33	0.000341958	0.000253489	3.06038e-06	0.000199502	0.00058168	0.00283918	0.000204623	0.0012085
HM5M104_bin.15	0	0.000304971	0	0.000101657	0	0.00430563	0	0.00143521
HM5M104_bin.24	0.00135349	0.000625783	0.000664384	0.00088122	0.00245773	0.00458716	0.000953569	0.00266615
HM5M101_bin.41	0.000622459	0.00141954	0.000495351	0.000845785	0.00217529	0.00229399	0.00246234	0.00231054
HM5M101_bin.24	0.000654575	0.000725246	0.000721487	0.000700436	0.00188358	0.00128544	0.00208438	0.00175113
HM5M101_bin.31	0.000157727	0.000155617	0.000360024	0.000224456	0.001336	0.00110723	0.000851319	0.00109818
HM5M101_bin.16	0	6.64664e-05	5.29516e-05	3.9806e-05	0.00100777	0.000551358	0.00246272	0.00134062
HM5M104_bin.11	0.000655901	0.000586496	0.000736858	0.000659752	0.000924199	0.0021784	0.000471634	0.00119141
HM5M104_bin.28	0.000303492	0.000304089	0.000312576	0.000306719	0.00125613	0.000966018	0.00120886	0.00114367
HM5M109_bin.9	0.00020185	0.000120286	0.000550554	0.000290897	0.0023569	0.00104273	0.00219866	0.0018661
HM5M104_bin.26	0.00114498	0.000246647	0.000914442	0.00076869	0.000680034	0.00251518	0.000960878	0.00138536
HM5M106_bin.26	0.000254537	0.000338861	0.000188432	0.00026061	0.00151164	0.00291919	0.0012478	0.00189287
HM5M109_bin.25	0.000629049	0.0014314	0.000491078	0.000850508	0.00197822	0.00227579	0.00264775	0.00230058
HM5M101_bin.8	0	8.70685e-06	2.85964e-07	2.99761e-06	0.00304285	0.000315131	0.000278526	0.00121217
HM5M108_bin.28	0.000298871	0.000295385	0.000374335	0.000322864	0.00122207	0.000880955	0.00117764	0.00109356
HM5M105_bin.31	0.00136301	0.000627336	0.000667161	0.000885837	0.0024457	0.00452889	0.000946878	0.00264049
HM5M106_bin.1	0.000981877	0.00127365	0.00069015	0.000981892	0.00126214	0.00157149	0.00176122	0.00153162
HM5M108_bin.43	0.00137388	0.000630743	0.000692925	0.000899184	0.00247195	0.00456565	0.000954652	0.00266409
HM5M107_bin.9	0.000863749	0.00107207	0.000644185	0.00086	0.00115332	0.00141188	0.00160957	0.00139159
HM5M103_bin.16	0.00139333	0.000625015	0.000665614	0.000894653	0.00242617	0.00454593	0.000943333	0.00263848
HM5M107_bin.34	0.000361071	0.000545695	0.000961071	0.000622612	0.000806106	0.00131177	0.00168499	0.00126762
HM5M109_bin.30	0.000315322	0.000315526	0.000321306	0.000317385	0.0012722	0.000918331	0.00129691	0.00116248
HM5M101_bin.5	2.89848e-05	0.000177998	0.00016352	0.000123501	0.00156977	0.00162307	0.000852149	0.00134833
HM5M107_bin.10	0.00138301	0.000628368	0.000680075	0.000897153	0.00245913	0.00457257	0.000956973	0.00266289
HM5M101_bin.36	0.000967853	0.00118689	0.000699454	0.0009514	0.00138399	0.00159344	0.00181459	0.00159734
HM5M101_bin.27	0.000574077	0.00037096	0.000203066	0.000382701	0.00141316	0.00122254	0.000564274	0.00106666
HM5M101_bin.21	0.000503772	0.000151885	0.000913823	0.00052316	0.00174973	0.00144863	0.00126694	0.00148843
HM5M108_bin.3	0.000559089	0.00129729	0.000631119	0.000829166	0.00177206	0.00206996	0.0022024	0.00201481
HM5M102_bin.30	0.000281341	0.000279723	0.000289092	0.000283385	0.00116047	0.000819571	0.0011126	0.00103088
HM5M105_bin.15	0.000929278	0.0011434	0.00067279	0.000915157	0.00121761	0.00150996	0.00167851	0.00146869
HM5M104_bin.5	0.000281179	0.000331555	0.000203061	0.000271932	0.00168724	0.00328111	0.00138039	0.00211625
HM5M102_bin.14	0.00091161	0.00111539	0.000673914	0.000900305	0.00121936	0.00148235	0.00169039	0.00146403
HM5M106_bin.20	0.000634054	0.00160574	0.000492625	0.000910806	0.00197033	0.00229739	0.0024457	0.00223781
HM5M101_bin.32	0.000361339	0.000546958	0.00098904	0.000632446	0.0010803	0.00134858	0.0017279	0.00138559
HM5M109_bin.11	0.000282056	0.000332292	0.00020507	0.000273139	0.00170097	0.00330363	0.00140095	0.00213518
HM5M109_bin.14	3.16693e-05	0.000168437	0.00014709	0.000115732	0.00116732	0.0014883	0.00102953	0.00122838
HM5M101_bin.43	0.00055767	0.00062448	0.000594067	0.000592072	0.000757533	0.0014014	0.000841524	0.00100015
HM5M101_bin.40	0.000278249	0.000333281	0.00020431	0.000271947	0.00169727	0.00329744	0.00140299	0.00213257
HM5M101_bin.15	0.000201705	0.000115211	0.00054679	0.000287902	0.0026027	0.00107439	0.00197298	0.00188336
HM5M109_bin.23	0.00100128	0.001198	0.000716171	0.000971817	0.00132762	0.00161772	0.00189997	0.0016151
HM5M104_bin.20	6.93446e-05	0.000475854	8.1395e-06	0.000184446	0.000325419	0.00419355	2.56316e-05	0.00151487
HM5M108_bin.38	0.000907708	0.00111817	0.000734059	0.00091998	0.00118965	0.00145738	0.00163325	0.00142676
HM5M101_bin.7	0.000224302	0.000333032	0.000297378	0.000284904	0.000929118	0.00121427	0.000901744	0.00101505
HM5M101_bin.17	0.00133463	0.000617056	0.000653333	0.000868341	0.00244744	0.00451396	0.000937696	0.00263303
HM5M106_bin.2	0.000291004	0.000363136	0.00029381	0.000315984	0.00119122	0.000856472	0.00114542	0.00106437
HM5M104_bin.36	0.000357535	0.000546255	0.000999503	0.000634431	0.000838954	0.00167833	0.00174177	0.00141969
HM5M101_bin.26	0.000403518	0.000471777	0.000168199	0.000347831	0.0020183	0.00102504	0.00048281	0.00117538
HM5M104_bin.22	0.000945568	0.00115417	0.000675466	0.000925069	0.00125438	0.00164044	0.00173129	0.00154204
HM5M101_bin.6	0.000308404	0.000309771	0.000319156	0.000312444	0.00132004	0.000904332	0.00121234	0.00114557
HM5M109_bin.17	0.00135758	0.000627207	0.00066919	0.00088466	0.00246162	0.00455916	0.000977388	0.00266606

## Sheet: abun2abun
MAG	control	control	control	average	Dilution	Dilution	Dilution	average
HM5M106_bin.13	0.0101517	0.0101848	0.0146585	0.011665	0.0322345	0.0244708	0.0327067	0.029804
HM5M102_bin.13	0.011014	0.00951474	0.0160416	0.0121901	0.0352988	0.0270515	0.0362662	0.0328721
HM5M102_bin.15	0.00112124	0.00114148	0.00141366	0.00122546	0.00219782	0.00264428	0.00270848	0.00251686
HM5M106_bin.28	0.00218563	0.00424943	0.000901115	0.00244539	0.00126832	0.00149165	0.000594827	0.00111826
HM5M103_bin.14	0.00113179	0.00120528	0.000702044	0.00101304	0.00128259	0.0016013	0.00178343	0.00155577
HM5M107_bin.2	0.00209784	0.00398589	0.000879611	0.00232111	0.00121631	0.00144918	0.000560328	0.00107527
HM5M106_bin.23	0.00197282	0.00338165	0.0015248	0.00229309	0.00159802	0.00135375	0.0015456	0.00149912
HM5M108_bin.45	0.000483049	0.00133642	0.00131143	0.00104363	0.000953245	0.0017896	0.00141587	0.00138624
HM5M108_bin.32	0.00165743	0.00130271	0.0022509	0.00173701	0.00415424	0.00376496	0.00384392	0.00392104
HM5M104_bin.1	0.00273399	0.00280924	0.00194724	0.00249682	0.00230556	0.00375243	0.00178675	0.00261491
HM5M103_bin.23	0.00231597	0.00400583	0.000865461	0.00239576	0.00121624	0.00144394	0.000561471	0.00107389

## Sheet: abun2rare
MAG	control	control	control	average	Dilution	Dilution	Dilution	average
HM5M101_bin.33	0.00106815	0.00108835	0.00174019	0.00129889	0.000695203	0.000889855	0.00052298	0.000702679
HM5M105_bin.33	0.00148821	0.00352469	0.00067147	0.00189479	0.000240536	0.000282798	0.000121618	0.000214984
HM5M102_bin.5	0.00128298	0.00116926	0.00214329	0.00153184	0.000727534	0.00110832	0.000656643	0.000830833
HM5M107_bin.22	0.00354915	0.00683294	0.00239493	0.00425901	0.000128501	0.000980233	0.000179458	0.000429397
HM5M107_bin.4	0.00152641	0.00358036	0.000682231	0.00192967	0.000243982	0.000280853	0.000118749	0.000214528
HM5M107_bin.29	0.00297329	0.00380328	0.00200898	0.00292852	1.87221e-05	2.98991e-05	2.35471e-05	2.40561e-05
HM5M102_bin.22	0.00157524	0.00368691	0.000726128	0.00199609	0.000276708	0.000332884	0.000142274	0.000250622
HM5M108_bin.15	0.00296092	0.00384025	0.00204184	0.00294767	2.0867e-05	3.5019e-05	2.3662e-05	2.6516e-05
HM5M102_bin.29	0.00352867	0.00694733	0.00235264	0.00427622	0.00012206	0.000937103	0.000166481	0.000408548
HM5M102_bin.3	0.00138207	0.0014157	0.000601072	0.00113295	0.000330884	0.000610902	0.000133158	0.000358315
HM5M103_bin.20	0.00294359	0.00377928	0.00198614	0.002903	1.96501e-05	2.93315e-05	2.29967e-05	2.39928e-05
HM5M105_bin.16	0.00101063	0.00108204	0.00164914	0.00124727	0.000560645	0.000802896	0.000448568	0.000604036
HM5M109_bin.33	0.00409502	0.00775397	0.00276573	0.00487157	0.000201911	0.00123776	0.000464515	0.000634729
HM5M106_bin.19	0.00149943	0.00363451	0.000673464	0.0019358	0.000243752	0.000282946	0.00011969	0.000215463
HM5M105_bin.39	0.00105592	0.00727899	0.000265439	0.00286679	0	0	0	0
HM5M107_bin.11	0.000873407	0.0040276	0.000433058	0.00177802	0.000332663	0.000879003	0.000149209	0.000453625
HM5M103_bin.5	0.00401327	0.00745066	0.0025234	0.00466244	0.000141056	0.00104738	0.000193251	0.000460563
HM5M107_bin.38	0.00047523	0.00214357	0.000419088	0.00101263	0.000183981	0.000289027	0.000215928	0.000229645
HM5M104_bin.31	0.00101481	0.00125631	0.000985765	0.00108563	0.000231156	0.000917521	0	0.000382893
HM5M101_bin.20	0.00166067	0.00393109	0.000767917	0.00211989	0.000449349	0.000328104	0.000144867	0.00030744
HM5M108_bin.13	0.0015959	0.00376523	0.00082321	0.00206145	0.000254142	0.000299332	0.000129839	0.000227771
HM5M108_bin.31	0.00361644	0.00697502	0.00252755	0.004373	0.000129927	0.0009857	0.000173237	0.000429621
HM5M108_bin.14	0.00121338	0.00147542	0.00128195	0.00132358	0.000258274	0.000688956	0	0.000315743
HM5M106_bin.30	0.00386845	0.00808659	0.00249533	0.00481679	0.000132398	0.000984612	0.000174031	0.000430347
HM5M103_bin.9	0.00175277	0.00371321	0.000715893	0.00206062	0.000253692	0.000292837	0.000129911	0.00022548
HM5M104_bin.12	0.0010457	0.0010167	0.00175038	0.00127093	0.000575299	0.000950046	0.000495624	0.000673656
HM5M106_bin.8	0.00292198	0.00377241	0.00198527	0.00289322	1.67924e-05	2.77499e-05	2.19847e-05	2.21757e-05
HM5M106_bin.24	0.000605346	0.0026421	0.000191321	0.00114625	0.000218148	0.000213212	0.000109713	0.000180358
HM5M106_bin.6	0.000653858	0.00303229	0.000548066	0.00141141	0.0002605	0.000411349	0.000303942	0.000325264
HM5M103_bin.8	0.00129184	0.00114968	0.00183539	0.00142564	0.000557476	0.000851001	0.000475587	0.000628021
HM5M107_bin.19	0.00126309	0.00150113	0.00200818	0.0015908	0.000735887	0.00102126	0.000584563	0.00078057
HM5M104_bin.17	0.0017429	0.00401978	0.000785038	0.00218257	0.000287408	0.000547821	0.000146386	0.000327205
HM5M108_bin.23	0.00108354	0.00103729	0.00189222	0.00133768	0.000608021	0.000914742	0.000526979	0.000683247
HM5M106_bin.14	0.000719056	0.00214063	0.000825248	0.00122831	0.000761437	0.000474104	0.000802034	0.000679192
HM5M102_bin.21	0.00108743	0.00129975	0.000984332	0.00112384	0.000222601	0.000573905	0	0.000265502
HM5M105_bin.4	0.00292199	0.00377566	0.00199251	0.00289672	2.0631e-05	2.70727e-05	2.45517e-05	2.40851e-05
HM5M106_bin.3	0.00109671	0.00134287	0.00176502	0.00140153	0.000628167	0.000882547	0.000500774	0.000670496
HM5M105_bin.22	0.00361694	0.00717118	0.00241764	0.00440192	0.000138689	0.00095994	0.000189859	0.000429496
HM5M102_bin.7	0.00289688	0.00374105	0.00196417	0.00286737	1.75432e-05	2.88741e-05	1.98561e-05	2.20911e-05
HM5M107_bin.3	0.000917732	0.0065281	0.000228174	0.002558	0	0	0	0
HM5M104_bin.38	0.00441224	0.00841376	0.00291363	0.00524655	0.000184711	0.00152804	0.00024247	0.00065174
