# Supplementary material for: Quantifying the contribution of the rare biosphere to natural disturbances
Source: ISME J. 2025 Jun 26;19(1):wraf129. doi: 10.1093/ismejo/wraf129 (PMC12286922; doi:10.1093/ismejo/wraf129)
Supplement: Extended_data_S2_DOM_rare2abunt [file extended_data_s2_dom_rare2abunt.xlsx]

## Sheet: Sheet1
	control	control	control	average	DOM	DOM	DOM	avergae
Genome	HM5M103	HM5M106	HM5M108		HM5M102	HM5M105	HM5M107
HM5M109_bin.3	0.0002492	0.000351703	0.00042762	0.000342841	0.000385632	0.000433878	0.000391369	0.000403626
HM5M105_bin.19	0.00040746	0.00142943	0.000347625	0.000728171	0.000277122	0.00134028	0.00158933	0.00106891
HM5M101_bin.33	0.00106815	0.00108835	0.00174019	0.00129889	0.00144058	0.000966716	0.00156774	0.00132501
HM5M103_bin.7	0.000807887	0.000658385	0.000149001	0.000538424	0.000561483	0.000479126	0.000263883	0.000434831
HM5M108_bin.1	0.000467178	0.000241022	0.000480851	0.00039635	0.000565876	0.000278604	0.00044721	0.000430563
HM5M105_bin.2	8.75797e-05	0.000319806	0.000248977	0.000218787	0.000245687	0.000675802	0.00147481	0.000798766
HM5M106_bin.35	0.00138746	0.000665506	0.000683919	0.000912294	0.00101377	0.000746812	0.000722734	0.000827771
HM5M107_bin.18	0.00107594	0.00133749	0.000414861	0.000942765	0.000718457	0.000740581	0.00168371	0.00104758
HM5M105_bin.33	0.00148821	0.00352469	0.00067147	0.00189479	0.00121322	0.00260391	0.00228492	0.00203402
HM5M104_bin.34	0.000211515	0.00032897	0.000289157	0.000276547	0.000378832	0.000176816	0.000282032	0.000279227
HM5M109_bin.7	0	7.50147e-05	6.01566e-05	4.50571e-05	0.000174063	3.53576e-05	0	6.98067e-05
HM5M107_bin.41	0.000404728	0.00142123	0.000338844	0.000721599	0.000259978	0.0011446	0.00175708	0.00105389
HM5M109_bin.2	0.00020229	0.000317273	0.000279004	0.000266189	0.000361262	0.000170593	0.000271899	0.000267918
HM5M102_bin.31	0.000339281	0.000461172	0.000783138	0.000527864	0.000634533	0.00028289	0.000503771	0.000473731
HM5M102_bin.5	0.00128298	0.00116926	0.00214329	0.00153184	0.00205775	0.00109934	0.00164017	0.00159909
HM5M101_bin.29	0.000433182	0.000381436	0.00034196	0.000385526	0.000241789	0.000285133	0.000304002	0.000276975
HM5M108_bin.37	0.000317218	0.000169027	0.000309694	0.000265313	0.000189977	0.00016231	0.000293957	0.000215415
HM5M102_bin.19	0.00137746	0.000625925	0.000675913	0.000893099	0.00103853	0.000739438	0.000720708	0.000832893
HM5M105_bin.36	0.000465575	0.000240647	0.000446531	0.000384251	0.000549623	0.000342607	0.000444163	0.000445464
HM5M101_bin.1	0.000284028	0.000312664	0.000307085	0.000301259	0.000210082	0.000192068	0.000184322	0.000195491
HM5M108_bin.47	0.000285885	0.000473601	0.0003072	0.000355562	4.46159e-05	0.000144846	0.000313729	0.000167731
HM5M107_bin.22	0.00354915	0.00683294	0.00239493	0.00425901	0.00339345	0.00368963	0.00339134	0.00349147
HM5M107_bin.4	0.00152641	0.00358036	0.000682231	0.00192967	0.001243	0.00256678	0.00242576	0.00207851
HM5M107_bin.29	0.00297329	0.00380328	0.00200898	0.00292852	0.00135922	0.00232517	0.00297101	0.00221847
HM5M104_bin.14	5.19158e-05	8.62842e-05	0.000228633	0.000122278	0.000178891	0.000130362	0.000150209	0.000153154
HM5M104_bin.33	0.000341958	0.000253489	3.06038e-06	0.000199502	0	2.30968e-05	0	7.69894e-06
HM5M104_bin.15	0	0.000304971	0	0.000101657	0	0	0	0
HM5M101_bin.14	0.000137468	0.000149907	0.000240153	0.000175843	0.000154631	0.000160969	0.000169998	0.000161866
HM5M105_bin.25	0.00010616	0.0001423	0.000171782	0.00014008	0.000252949	0.000208285	0.000276119	0.000245784
HM5M103_bin.1	0.00230014	0	0	0.000766712	7.29546e-05	0	0	2.43182e-05
HM5M106_bin.9	0.000428592	0.000657535	0.00058738	0.000557836	0.000350092	0.000179733	0.000190832	0.000240219
HM5M106_bin.42	0.000861057	0.00038364	0.000569029	0.000604575	0.000537666	0.000387867	0.000511879	0.000479137
HM5M106_bin.25	0.000292673	0.000556747	0.000213421	0.000354281	3.80463e-05	0.000146299	0.000319689	0.000168011
HM5M104_bin.24	0.00135349	0.000625783	0.000664384	0.00088122	0.000976773	0.000722911	0.000698174	0.000799286
HM5M105_bin.21	0.000504652	0.000708303	0.000146304	0.000453086	0.000551811	0.000638575	0.000274644	0.000488343
HM5M102_bin.22	0.00157524	0.00368691	0.000726128	0.00199609	0.00144765	0.00265959	0.00243526	0.00218083
HM5M109_bin.12	0.000549182	0.000629042	0.000593661	0.000590629	0.000361811	0.000373632	0.000635217	0.000456887
HM5M106_bin.41	0.00062402	0.00155881	0.000554375	0.000912401	0.00021019	0.000381276	0.000970849	0.000520772
HM5M102_bin.2	0.000109279	0.000142045	0.000202968	0.00015143	0.00152132	0.000537931	0.00110751	0.00105559
HM5M108_bin.15	0.00296092	0.00384025	0.00204184	0.00294767	0.0013802	0.00233805	0.00295751	0.00222525
HM5M107_bin.24	0.000499514	0.00096053	0.000350484	0.000603509	0.000336942	0.000474239	0.00112871	0.00064663
HM5M102_bin.34	0.000281207	0.000214205	0.000230221	0.000241878	0.000314851	0.000210133	0.000256236	0.000260407
HM5M102_bin.29	0.00352867	0.00694733	0.00235264	0.00427622	0.00340166	0.00333065	0.00289122	0.00320784
HM5M102_bin.4	0.000578803	0.00061656	0.000612275	0.000602546	0.000469254	0.00039972	0.000657602	0.000508858
HM5M102_bin.20	0.000406577	0.000183536	0.000636689	0.000408934	0.000952105	0.000526294	0.000427807	0.000635402
HM5M106_bin.27	0.000255629	0.000443339	0.000827801	0.000508923	0.000228643	0.000382489	0.00051241	0.000374514
HM5M107_bin.46	2.68826e-05	3.4605e-05	0.000111788	5.77586e-05	0.000505926	0.000359126	0.000816513	0.000560522
HM5M105_bin.7	0.00025169	0.000370684	0.000818814	0.000480396	0.00022551	0.000420674	0.000506744	0.000384309
HM5M101_bin.41	0.000622459	0.00141954	0.000495351	0.000845785	0.000644886	0.000947095	0.00143381	0.0010086
HM5M104_bin.30	0.000153834	6.93819e-05	0.000147706	0.000123641	0.000180805	0.000292553	0.000333669	0.000269009
HM5M102_bin.17	0.000119407	0.000158353	0.000185861	0.00015454	0.000340577	0.000154894	0.000303991	0.000266487
HM5M107_bin.45	0.000457542	0.000406619	0.00050542	0.000456527	0.000577008	0.000274026	0.000479486	0.000443506
HM5M106_bin.5	0.000203061	0.00032391	0.000277888	0.000268286	0.000360917	0.000172974	0.000271009	0.0002683
HM5M101_bin.13	0.000330482	0.000175113	0.000263393	0.000256329	0.000200191	0.00016917	0.000299369	0.00022291
HM5M103_bin.4	0.000274137	0.000307635	0.000284248	0.000288673	0.000360225	0.000171754	0.000272043	0.000268007
HM5M102_bin.3	0.00138207	0.0014157	0.000601072	0.00113295	0.00166465	0.000407163	0.000651964	0.000907924
HM5M105_bin.24	0.000250718	0.000353727	0.000424224	0.00034289	0.000393653	0.000443369	0.000384907	0.00040731
HM5M101_bin.24	0.000654575	0.000725246	0.000721487	0.000700436	0.000505208	0.000523646	0.000592608	0.000540487
HM5M106_bin.15	0.000424988	0.000420317	0.000330395	0.0003919	0.000239607	0.000271152	0.000296381	0.000269047
HM5M103_bin.20	0.00294359	0.00377928	0.00198614	0.002903	0.00135406	0.00229711	0.00292304	0.0021914
HM5M108_bin.36	0.000845496	0.00034138	0.00058221	0.000589695	0.000522203	0.000384971	0.000504158	0.000470444
HM5M104_bin.29	0.000228952	0.000287647	0.000210327	0.000242309	0.000167507	0.000151138	0.000174241	0.000164295
HM5M106_bin.22	0.000803271	0.00134589	0.000259419	0.000802858	0.000857191	0.000761851	0.000987293	0.000868779
HM5M101_bin.31	0.000157727	0.000155617	0.000360024	0.000224456	0.000306422	0.000210761	0.000158018	0.000225067
HM5M109_bin.26	8.09416e-05	7.34444e-05	0.000329838	0.000161408	8.64681e-05	6.22109e-05	9.45895e-05	8.10895e-05
HM5M105_bin.16	0.00101063	0.00108204	0.00164914	0.00124727	0.00130195	0.00102776	0.00161305	0.00131425
HM5M106_bin.40	0.000215271	0.000445246	0.00016611	0.000275542	9.30695e-05	0.000171987	0.00041481	0.000226622
HM5M105_bin.34	7.14428e-05	0.000109953	0.000158955	0.00011345	0.00107657	0.000645702	0.000952044	0.000891438
HM5M101_bin.16	0	6.64664e-05	5.29516e-05	3.9806e-05	0.000145642	3.08401e-05	0	5.88275e-05
HM5M105_bin.20	0.000250499	0.000193835	0.000203908	0.000216081	0.000224022	0.000243155	0.000240372	0.00023585
HM5M106_bin.10	0.000493723	0.0010371	0.000349257	0.000626693	0.000338267	0.000476124	0.00104292	0.000619102
HM5M104_bin.11	0.000655901	0.000586496	0.000736858	0.000659752	0.000577482	0.00045873	0.000704514	0.000580242
HM5M105_bin.9	0.000433925	0.000166819	0.00037544	0.000325395	0.000150803	0.000332237	0.000629948	0.000370996
HM5M104_bin.28	0.000303492	0.000304089	0.000312576	0.000306719	0.000234921	0.000146219	7.04368e-05	0.000150526
HM5M109_bin.33	0.00409502	0.00775397	0.00276573	0.00487157	0.00368848	0.00367882	0.00326284	0.00354338
HM5M101_bin.3	0.000838163	0.000341714	0.000559767	0.000579881	0.000530007	0.000378416	0.0005059	0.000471441
HM5M109_bin.15	0.000241634	0.000143847	0.000342977	0.000242819	0.000216011	0.000166244	0.000240813	0.000207689
HM5M101_bin.30	0.000213515	0.000275399	0.000206029	0.000231648	0.000166308	0.000144993	0.000174421	0.000161908
HM5M109_bin.19	0.000311401	0.000136904	0.000401241	0.000283182	0.000447157	0.000304749	0.000436382	0.000396096
HM5M109_bin.9	0.00020185	0.000120286	0.000550554	0.000290897	0.000189525	0.000298706	0.000578765	0.000355666
HM5M105_bin.27	0.000211873	0.000403576	0.000158462	0.000257971	9.3829e-05	0.000203611	0.000390944	0.000229461
HM5M107_bin.15	0.000232804	0.000439331	0.000173201	0.000281779	0.000101119	0.000177525	0.000448592	0.000242412
HM5M108_bin.12	6.5898e-05	0.000566368	0.00136139	0.000664553	2.76508e-05	0.000162226	8.84781e-05	9.2785e-05
HM5M102_bin.36	0.000340707	0.000445726	0.000493705	0.000426713	0.000428839	0.000140939	0.000155899	0.000241892
HM5M107_bin.6	0.000452632	0.000655245	0.000133326	0.000413734	0.000510905	0.000452891	0.000422914	0.000462236
HM5M104_bin.26	0.00114498	0.000246647	0.000914442	0.00076869	5.55939e-05	7.90236e-05	0.000102721	7.91129e-05
HM5M106_bin.26	0.000254537	0.000338861	0.000188432	0.00026061	0.000126103	0.000201068	6.3071e-05	0.00013008
HM5M109_bin.25	0.000629049	0.0014314	0.000491078	0.000850508	0.000644006	0.000948023	0.00143428	0.00100877
HM5M106_bin.16	0.000375901	0.00100272	0.000189643	0.000522753	0.000510908	0.00057328	0.000143742	0.00040931
HM5M101_bin.8	0	8.70685e-06	2.85964e-07	2.99761e-06	0	0.000174843	0	5.82809e-05
HM5M102_bin.27	0.000233115	0.000139602	0.000335563	0.000236093	0.000240629	0.000159354	0.000235357	0.00021178
HM5M101_bin.12	0.000237044	0.000141757	0.000338366	0.000239056	0.000211856	0.000161025	0.000236021	0.000202967
HM5M108_bin.28	0.000298871	0.000295385	0.000374335	0.000322864	0.000227423	0.000141446	6.60524e-05	0.000144974
HM5M107_bin.44	0.000320426	0.000518066	0.000231881	0.000356791	6.34207e-05	0.000168779	0.000435746	0.000222648
HM5M106_bin.19	0.00149943	0.00363451	0.000673464	0.0019358	0.00122066	0.00252395	0.0022842	0.0020096
HM5M105_bin.29	0.00015036	6.76408e-05	0.000141165	0.000119722	0.00017684	0.000491752	0.000319	0.000329197
HM5M105_bin.38	0.000314053	0.000140046	0.000408909	0.000287669	0.000459202	0.000318097	0.000443718	0.000407006
HM5M106_bin.33	0.000480899	0.000426481	0.000507637	0.000471672	0.000579992	0.000278224	0.000472423	0.000443546
HM5M105_bin.43	0.000281113	0.000468544	0.000203909	0.000317855	5.0633e-05	0.000234477	0.000318012	0.000201041
HM5M108_bin.8	0.000254825	0.000363853	0.000425995	0.000348224	0.000393106	0.000434267	0.00038588	0.000404417
HM5M108_bin.33	0.000156444	0.00015724	0.000325934	0.000213206	0.000104334	0.000109587	0.000155746	0.000123222
HM5M108_bin.18	0.000442449	0.000565198	0.000698547	0.000568731	0.000357307	0.000184183	0.000196567	0.000246019
HM5M104_bin.2	0.000138918	0.000152838	0.00024463	0.000178795	0.0001555	0.000161622	0.000172411	0.000163177
HM5M104_bin.21	0.000257289	0.000202155	0.000207687	0.000222377	0.000225054	0.000193672	0.000244144	0.000220957
HM5M102_bin.37	0.00075752	0.000720803	0.00147545	0.000984589	0.00163606	0.00121361	0.00088218	0.00124395
HM5M109_bin.10	7.47887e-05	9.37223e-05	0.000271742	0.000146751	0.000214987	0.000161	0.000177875	0.000184621
HM5M105_bin.3	0.00047324	0.000409275	0.000512467	0.000464994	0.000588821	0.000295216	0.000473751	0.000452596
HM5M104_bin.10	0.000114365	0.000154167	0.00018156	0.000150031	4.69939e-05	4.97793e-05	5.99061e-05	5.22264e-05
HM5M106_bin.17	0.000230538	0.000368485	0.000208757	0.00026926	0.000156519	0.000143196	0.000170199	0.000156638
HM5M101_bin.28	3.2682e-05	3.78704e-05	0.000100683	5.70785e-05	0.000444067	0.000315766	0.000486633	0.000415489
HM5M107_bin.31	0.000513021	0.000262953	0.00048888	0.000421618	0.000607209	0.00030182	0.000536825	0.000481952
HM5M109_bin.18	3.52726e-05	5.70525e-05	0.000112879	6.84015e-05	0.000416225	0.000306691	0.000465969	0.000396295
HM5M103_bin.12	0.000313649	0.000130799	0.000385555	0.000276668	0.000424551	0.000291587	0.000415956	0.000377365
HM5M106_bin.21	0.000233629	0.000253483	0.000197413	0.000228175	0.000211371	0.00018024	0.000230327	0.000207312
HM5M105_bin.39	0.00105592	0.00727899	0.000265439	0.00286679	0.00046566	0.00396129	0.00161445	0.0020138
HM5M105_bin.31	0.00136301	0.000627336	0.000667161	0.000885837	0.000999158	0.000750369	0.000710245	0.000819924
HM5M104_bin.16	0.000464316	0.000402944	0.000507817	0.000458359	0.000576486	0.000271511	0.000461	0.000436332
HM5M107_bin.42	0.000322187	0.000172421	0.000254331	0.000249646	0.000192181	0.000161893	0.000342306	0.000232126
HM5M107_bin.1	0.000424297	0.000383425	0.000339566	0.000382429	0.000241131	0.000276995	0.000345507	0.000287878
HM5M107_bin.11	0.000873407	0.0040276	0.000433058	0.00177802	0.000191882	0.00145829	0.00234474	0.00133164
HM5M101_bin.4	0.000212126	0.000218671	0.00023434	0.000221712	0.000142059	0.000152772	0.000206269	0.000167034
HM5M106_bin.13	0.0101517	0.0101848	0.0146585	0.011665	0.0142891	0.0177593	0.0258467	0.0192984
HM5M105_bin.23	0.000427652	0.000377496	0.000342883	0.000382677	0.000245338	0.000309901	0.000311923	0.000289054
HM5M103_bin.3	0.00062552	0.000176318	0.000414982	0.000405606	0.000160653	0.00023687	0.000677595	0.000358373
HM5M106_bin.1	0.000981877	0.00127365	0.00069015	0.000981892	0.00117078	0.00164385	0.0022973	0.00170398
HM5M108_bin.43	0.00137388	0.000630743	0.000692925	0.000899184	0.0010027	0.000743636	0.000711567	0.000819303
HM5M107_bin.30	0.00026516	0.000353392	0.000423277	0.000347277	0.000394023	0.000433645	0.000392953	0.000406874
HM5M109_bin.1	0.000138565	0.000150173	0.000237927	0.000175555	0.000147756	0.000160173	0.000167368	0.000158432
HM5M105_bin.41	0.000111866	0.000125336	0.000206432	0.000147878	0.000130204	0.000264997	0.000148289	0.000181163
HM5M109_bin.16	0.000264408	0.000386374	0.000800586	0.000483789	0.000241183	0.00037187	0.000497957	0.000370337
HM5M103_bin.11	0.000473867	0.000380019	0.000329738	0.000394541	0.000241468	0.000273488	0.000293535	0.000269497
HM5M107_bin.27	0.00051223	0.000199674	0.000470473	0.000394126	0.000157694	0.000252905	0.000825587	0.000412062
HM5M107_bin.36	0.00023355	0.000138949	0.000333422	0.000235307	0.000210668	0.000161055	0.000264526	0.000212083
HM5M108_bin.2	0.000467392	0.000403076	0.000520264	0.000463577	0.000577772	0.000275252	0.000459779	0.000437601
HM5M102_bin.13	0.011014	0.00951474	0.0160416	0.0121901	0.0158327	0.0191469	0.0280762	0.0210186
HM5M107_bin.47	0.00020238	0.000261942	0.000194937	0.000219753	0.000152817	0.000132311	0.000256224	0.000180451
HM5M107_bin.9	0.000863749	0.00107207	0.000644185	0.00086	0.00110667	0.00154897	0.00228579	0.00164714
HM5M104_bin.18	0.000509382	0.000200142	0.000462592	0.000390705	0.000166804	0.000253772	0.000759319	0.000393298
HM5M101_bin.39	0.000474051	0.000410276	0.000509966	0.000464764	0.000585382	0.000276492	0.000470148	0.000444007
HM5M107_bin.50	0.000136225	0.000434377	0.000350484	0.000307029	0.000347126	0.000563648	0.00217139	0.00102739
HM5M103_bin.18	0.00101563	0.00129264	0.000267634	0.000858634	0.000883531	0.000787098	0.00101198	0.000894204
HM5M104_bin.8	0.000241811	0.000141899	0.000341754	0.000241821	0.000216081	0.000165789	0.000240002	0.000207291
HM5M103_bin.5	0.00401327	0.00745066	0.0025234	0.00466244	0.00344466	0.00343516	0.00294644	0.00327542
HM5M101_bin.25	0.000243542	0.000368092	0.000817236	0.00047629	0.000217454	0.000361351	0.00050074	0.000359848
HM5M103_bin.16	0.00139333	0.000625015	0.000665614	0.000894653	0.000985624	0.000727263	0.00070326	0.000805382
HM5M108_bin.30	0.000124533	0.000137319	0.000343042	0.000201631	0.000138873	0.000147832	0.000155806	0.000147504
HM5M101_bin.22	0.000338462	0.000458977	0.000777113	0.000524851	0.000570288	0.000277828	0.000503598	0.000450571
HM5M109_bin.28	0.000217171	0.000279956	0.000206893	0.000234673	0.000162891	0.000147752	0.000168038	0.000159561
HM5M102_bin.15	0.00112124	0.00114148	0.00141366	0.00122546	0.00263891	0.00423536	0.00806805	0.00498077
HM5M102_bin.18	0.000258535	0.000365978	0.000838664	0.000487726	0.000310365	0.00037688	0.00050707	0.000398105
HM5M106_bin.18	0.000537116	0.000749987	0.000585894	0.000624332	0.000340435	0.0003545	0.000628951	0.000441295
HM5M107_bin.34	0.000361071	0.000545695	0.000961071	0.000622612	0.000209886	0.00030831	0.00110548	0.000541226
HM5M106_bin.38	0.000247966	0.000357202	0.000418515	0.000341228	0.000391942	0.000439518	0.000385389	0.000405616
HM5M106_bin.7	0.000462471	0.000969034	0.000135948	0.000522484	0.000531334	0.000499125	0.000274734	0.000435064
HM5M106_bin.28	0.00218563	0.00424943	0.000901115	0.00244539	0.00104555	0.00127555	0.00164774	0.00132295
HM5M103_bin.14	0.00113179	0.00120528	0.000702044	0.00101304	0.00117119	0.00166931	0.0023235	0.00172133
HM5M107_bin.2	0.00209784	0.00398589	0.000879611	0.00232111	0.000997155	0.00123429	0.00174549	0.00132564
HM5M109_bin.30	0.000315322	0.000315526	0.000321306	0.000317385	0.000244099	0.000158334	7.32024e-05	0.000158545
HM5M105_bin.42	0.000191798	0.000576539	0.000680362	0.0004829	0.00109389	0.00142724	0.00129924	0.00127346
HM5M101_bin.5	2.89848e-05	0.000177998	0.00016352	0.000123501	0.000222328	0.000203502	0.0002776	0.000234477
HM5M105_bin.32	0.000223686	0.000262534	0.00020237	0.00022953	0.00016216	0.000238319	0.000167842	0.00018944
HM5M109_bin.29	0.000218033	0.000415581	0.000164507	0.00026604	9.37995e-05	0.000170943	0.000413969	0.000226237
HM5M107_bin.38	0.00047523	0.00214357	0.000419088	0.00101263	0.000774748	0.000606536	0.00122471	0.000868664
HM5M107_bin.12	0.000695618	0.000317627	0.000699135	0.000570793	0.000450747	0.000575214	0.00111692	0.000714293
HM5M102_bin.6	0.000317599	0.000141173	0.0004113	0.000290024	0.000464802	0.000314194	0.000448671	0.000409222
HM5M104_bin.31	0.00101481	0.00125631	0.000985765	0.00108563	0.000831297	0.000641384	0.000887885	0.000786855
HM5M107_bin.10	0.00138301	0.000628368	0.000680075	0.000897153	0.00100922	0.000742033	0.000736547	0.000829267
HM5M103_bin.6	0.000298563	0.000137054	0.000324719	0.000253445	0.000200344	0.00015338	0.000228482	0.000194068
HM5M101_bin.36	0.000967853	0.00118689	0.000699454	0.0009514	0.00118201	0.00164154	0.0022842	0.00170258
HM5M108_bin.7	0.000213001	0.000392414	0.000200114	0.00026851	9.2502e-05	0.000164905	0.000386105	0.000214504
HM5M105_bin.1	0.000203999	0.00031828	0.000281132	0.000267804	0.000370498	0.000192785	0.000274091	0.000279125
HM5M107_bin.20	0.000354262	0.000163093	0.000556086	0.000357814	0.000660418	0.000458494	0.000586271	0.000568394
HM5M107_bin.5	0.000254129	0.000199409	0.000209286	0.000220941	0.000230986	0.000191212	0.000294112	0.00023877
HM5M101_bin.27	0.000574077	0.00037096	0.000203066	0.000382701	0.000129667	0.00021733	0.000231357	0.000192785
HM5M108_bin.27	0.000342915	0.000454377	0.000831489	0.000542927	0.000574302	0.000281632	0.000504641	0.000453525
HM5M108_bin.34	0.000424113	0.000382466	0.000362744	0.000389774	0.00024234	0.000278316	0.000315641	0.000278766
HM5M106_bin.29	0.000108775	0.000266572	0.000197446	0.000190931	0.000123337	0.000123435	0.000145093	0.000130622
HM5M101_bin.21	0.000503772	0.000151885	0.000913823	0.00052316	0.000193756	0.000240495	0.000174441	0.000202897
HM5M108_bin.3	0.000559089	0.00129729	0.000631119	0.000829166	0.000576472	0.000847228	0.00131109	0.000911596
HM5M101_bin.20	0.00166067	0.00393109	0.000767917	0.00211989	0.00137643	0.00282145	0.00257646	0.00225811
HM5M109_bin.24	0.000797627	0.000324274	0.000537511	0.000553137	0.000496989	0.000360402	0.000479414	0.000445602
HM5M102_bin.30	0.000281341	0.000279723	0.000289092	0.000283385	0.000305583	0.000132361	6.46358e-05	0.000167526
HM5M108_bin.26	0.000307281	0.00013313	0.000397267	0.000279226	0.00043792	0.000305652	0.00042716	0.000390244
HM5M107_bin.48	0.000217266	0.000324973	0.000293843	0.000278694	0.000383877	0.000180539	0.000301916	0.000288778
HM5M108_bin.13	0.0015959	0.00376523	0.00082321	0.00206145	0.00130697	0.00269699	0.00243517	0.00214638
HM5M103_bin.26	0.000459351	0.000264437	0.000269184	0.000330991	0.000283822	0.000253011	0.000307171	0.000281335
HM5M103_bin.24	0.000417862	0.000158284	0.000237881	0.000271342	0.000183829	0.000155317	0.00027632	0.000205155
HM5M106_bin.23	0.00197282	0.00338165	0.0015248	0.00229309	0.00165053	0.00114041	0.00150958	0.00143351
HM5M108_bin.31	0.00361644	0.00697502	0.00252755	0.004373	0.00324961	0.0032624	0.00285448	0.00312216
HM5M101_bin.18	0.000221534	0.000432555	0.000167399	0.000273829	9.5855e-05	0.000171928	0.000419035	0.00022894
HM5M106_bin.32	0.000143779	0.000350229	0.000162874	0.000218961	9.29048e-05	0.000103503	0.000150175	0.000115528
HM5M107_bin.39	0.000163668	0.000514129	0.000595138	0.000424311	0.000961231	0.00112767	0.00131377	0.00113422
HM5M102_bin.28	0.000205968	0.00032141	0.000285812	0.000271063	0.000378996	0.000174377	0.000278053	0.000277142
HM5M103_bin.21	0.0005205	0.000407725	0.000514878	0.000481034	0.000590994	0.000280077	0.00046962	0.000446897
HM5M101_bin.23	0.000127974	0.000161895	0.00019625	0.00016204	5.27336e-05	5.7069e-05	6.64577e-05	5.87535e-05
HM5M107_bin.53	0.000322501	0.000412939	0.000873894	0.000536445	0.000293117	0.000425102	0.000626672	0.000448297
HM5M107_bin.35	0.000529378	0.00061162	0.000577853	0.00057295	0.000347444	0.000360114	0.00068061	0.000462723
HM5M108_bin.14	0.00121338	0.00147542	0.00128195	0.00132358	0.00096637	0.000782071	0.00105268	0.000933708
HM5M107_bin.52	0.000371187	2.3211e-05	0.000438455	0.000277618	0.000869229	0.0008329	0.00114958	0.00095057
HM5M106_bin.30	0.00386845	0.00808659	0.00249533	0.00481679	0.00349605	0.00359029	0.0029519	0.00334608
HM5M107_bin.32	8.49862e-05	0.00012628	0.000182575	0.00013128	0.00121501	0.000506259	0.00130212	0.0010078
HM5M104_bin.6	0.000339225	0.000184201	0.000271672	0.000265033	0.000208682	0.000173939	0.000309858	0.000230826
HM5M103_bin.9	0.00175277	0.00371321	0.000715893	0.00206062	0.00129009	0.00265278	0.00240346	0.00211544
HM5M104_bin.9	0.000696767	0.000401674	0.0013129	0.00080378	0.00136686	0.00115363	0.000793807	0.00110476
HM5M104_bin.23	0.000854226	0.000344692	0.000565229	0.000588049	0.000537379	0.000386652	0.000512204	0.000478745
HM5M108_bin.21	0.00023549	0.000356819	0.000847472	0.000479927	0.000211551	0.000353676	0.000489315	0.000351514
HM5M102_bin.12	0.000429947	0.000374655	0.000331645	0.000378749	0.00028226	0.000280357	0.000308501	0.000290373
HM5M108_bin.6	0.000385998	0.000175295	0.000781514	0.000447602	0.000713818	0.000493555	0.000412082	0.000539818
HM5M104_bin.12	0.0010457	0.0010167	0.00175038	0.00127093	0.00151943	0.000923883	0.00147652	0.00130661
HM5M102_bin.10	0.000545862	0.000702787	0.000154921	0.000467856	0.000746107	0.000503744	0.000279869	0.000509907
HM5M102_bin.8	0.000326275	0.000907988	0.000173731	0.000469331	0.000502155	0.000522168	0.000125864	0.000383395
HM5M106_bin.8	0.00292198	0.00377241	0.00198527	0.00289322	0.0013505	0.00230279	0.00292421	0.0021925
HM5M106_bin.24	0.000605346	0.0026421	0.000191321	0.00114625	0.000181154	0.00111088	0.00130056	0.000864201
HM5M108_bin.45	0.000483049	0.00133642	0.00131143	0.00104363	0.000993754	0.00068284	0.000519623	0.000732072
HM5M105_bin.15	0.000929278	0.0011434	0.00067279	0.000915157	0.001152	0.00169117	0.0022495	0.00169756
HM5M104_bin.27	0.000252249	0.000374591	0.000830708	0.000485849	0.000219388	0.000372525	0.000509169	0.000367027
HM5M104_bin.32	0.000215685	0.000425717	0.000165167	0.000268856	9.09171e-05	0.000171785	0.000412143	0.000224948
HM5M106_bin.6	0.000653858	0.00303229	0.000548066	0.00141141	0.0010318	0.000766601	0.00135773	0.00105204
HM5M105_bin.18	0.000545243	0.000601954	0.000579129	0.000575442	0.000362391	0.000439576	0.000621727	0.000474565
HM5M104_bin.5	0.000281179	0.000331555	0.000203061	0.000271932	0.0001358	0.000218258	6.72739e-05	0.000140444
HM5M105_bin.40	0.000424465	0.000827594	0.000297987	0.000516682	0.000281552	0.000495436	0.000910903	0.00056263
HM5M104_bin.7	0.000178909	0.000186346	0.000201842	0.000189032	0.000121691	0.000128356	0.000180855	0.000143634
HM5M107_bin.14	0	1.95307e-06	0.000317102	0.000106352	0.000217478	0.000194753	0.00313965	0.00118396
HM5M102_bin.14	0.00091161	0.00111539	0.000673914	0.000900305	0.00124703	0.00159988	0.00224955	0.00169882
HM5M102_bin.35	0.000251305	0.000349083	0.000418791	0.000339726	0.0004023	0.000442996	0.000379476	0.000408258
HM5M107_bin.40	0.000424025	0.000448269	0.000286499	0.000386264	0.00100761	0.000836618	0.00152995	0.00112472
HM5M108_bin.32	0.00165743	0.00130271	0.0022509	0.00173701	0.00160801	0.00214389	0.00373874	0.00249688
HM5M103_bin.8	0.00129184	0.00114968	0.00183539	0.00142564	0.0015394	0.00102859	0.00162237	0.00139679
HM5M108_bin.22	0.000760745	0.000348674	0.000961529	0.000690316	0.000519102	0.000663358	0.000952089	0.000711516
HM5M108_bin.44	0.000586499	0.000167762	0.00107964	0.000611301	0.00112041	0.00036292	0.000486726	0.000656684
HM5M106_bin.20	0.000634054	0.00160574	0.000492625	0.000910806	0.000639244	0.000941868	0.00143905	0.00100672
HM5M104_bin.13	1.83818e-05	2.92686e-05	8.53215e-05	4.43239e-05	0.000393273	0.000271552	0.000434826	0.00036655
HM5M107_bin.19	0.00126309	0.00150113	0.00200818	0.0015908	0.00146551	0.00126891	0.00229915	0.00167786
HM5M106_bin.4	0.000403342	0.00161076	0.000337335	0.000783812	0.000259808	0.00113817	0.00157048	0.000989488
HM5M105_bin.35	0.000425018	0.0001972	0.00065854	0.000426919	0.000751837	0.000729505	0.000448699	0.000643347
HM5M109_bin.32	0.000276948	0.00046596	0.000200795	0.000314567	3.67862e-05	0.00013647	0.000304776	0.000159344
HM5M102_bin.23	0.000209438	0.00025324	0.000196593	0.000219757	0.000265029	0.000133091	0.000154006	0.000184042
HM5M101_bin.32	0.000361339	0.000546958	0.00098904	0.000632446	0.000212518	0.000311497	0.000944333	0.000489449
HM5M103_bin.28	0.000414415	0.000459737	0.000199721	0.000357958	3.61523e-05	0.000134635	0.000304707	0.000158498
HM5M101_bin.38	0.000177263	7.19968e-05	0.000161351	0.000136871	0.000200472	0.000321134	0.000367121	0.000296242
HM5M109_bin.5	0.000436156	0.000394111	0.000342886	0.000391051	0.000249958	0.000290098	0.000306098	0.000282052
HM5M102_bin.16	0.000868557	0.000348517	0.000570921	0.000595998	0.000585098	0.000395608	0.000520128	0.000500278
HM5M108_bin.41	0.000236644	0.000189639	0.000260158	0.000228813	0.000217106	0.000183013	0.000231751	0.000210623
HM5M108_bin.39	0.000538402	0.000613013	0.000642179	0.000597865	0.000354974	0.000367246	0.000620825	0.000447682
HM5M107_bin.43	0.000845554	0.000341106	0.000554653	0.000580437	0.000521287	0.000379633	0.000532589	0.000477836
HM5M105_bin.6	0.000232525	0.000138171	0.000331104	0.000233934	0.000207682	0.000191534	0.000235238	0.000211485
HM5M102_bin.11	0.000493791	0.000427936	0.000530316	0.000484014	0.000631712	0.000292375	0.000487683	0.00047059
HM5M103_bin.25	0.000296565	0.000389247	0.000154868	0.000280227	8.95461e-05	0.000158115	0.00037248	0.000206714
HM5M109_bin.11	0.000282056	0.000332292	0.00020507	0.000273139	0.000135661	0.000222171	6.74925e-05	0.000141775
HM5M104_bin.17	0.0017429	0.00401978	0.000785038	0.00218257	0.00141551	0.00290904	0.00264718	0.00232391
HM5M107_bin.51	0.00032796	0.00044206	0.000756577	0.000508866	0.000563508	0.000273766	0.000559089	0.000465454
HM5M104_bin.41	0.000306493	0.000511311	0.000225106	0.000347637	4.62366e-05	0.000158403	0.000347855	0.000184165
HM5M109_bin.14	3.16693e-05	0.000168437	0.00014709	0.000115732	0.000206404	0.000189133	0.000255728	0.000217088
HM5M106_bin.31	0.000224026	0.00017737	0.000321697	0.000241031	0.000200564	0.000155719	0.000228751	0.000195011
HM5M107_bin.49	0.000123135	0.000164097	0.000199317	0.000162183	0.000296746	0.000166193	0.000375177	0.000279372
HM5M105_bin.10	0.000842541	0.000335154	0.000552883	0.000576859	0.000523239	0.000410969	0.000501182	0.000478463
HM5M108_bin.23	0.00108354	0.00103729	0.00189222	0.00133768	0.00163659	0.000953443	0.00149281	0.00136095
HM5M108_bin.48	0.000427273	0.000580145	0.000294218	0.000433879	0.000461421	0.000402974	0.000224275	0.00036289
HM5M108_bin.5	0.000811935	0.00123597	0.000363833	0.000803911	0.000838698	0.000758613	0.000975184	0.000857499
HM5M106_bin.14	0.000719056	0.00214063	0.000825248	0.00122831	0.000634005	0.000861749	0.000723883	0.000739879
HM5M103_bin.19	0.000652867	0.000613556	0.000579657	0.00061536	0.000353759	0.000361477	0.000616824	0.00044402
HM5M102_bin.21	0.00108743	0.00129975	0.000984332	0.00112384	0.00100634	0.000683003	0.000933618	0.000874319
HM5M105_bin.4	0.00292199	0.00377566	0.00199251	0.00289672	0.00135389	0.00229411	0.0029151	0.0021877
HM5M101_bin.43	0.00055767	0.00062448	0.000594067	0.000592072	0.000377479	0.000379882	0.000631655	0.000463005
HM5M101_bin.40	0.000278249	0.000333281	0.00020431	0.000271947	0.00013693	0.000222276	6.62787e-05	0.000141828
HM5M105_bin.17	0.00079988	0.00124419	0.0002567	0.000766924	0.000840157	0.000833475	0.000984674	0.000886102
HM5M107_bin.16	0.000105859	0.000122466	0.00019701	0.000141778	0.000123145	0.000127128	0.000271201	0.000173825
HM5M103_bin.2	0.000357411	0.000354359	0.000802629	0.0005048	0.00021507	0.000360194	0.00048707	0.000354111
HM5M109_bin.21	0.000225227	0.000231122	0.000244175	0.000233508	0.000150713	0.000164329	0.000219171	0.000178071
HM5M101_bin.15	0.000201705	0.000115211	0.00054679	0.000287902	0.000193242	0.000308062	0.000601447	0.000367584
HM5M106_bin.12	0.000108894	0.000231725	0.000168722	0.00016978	0.000231022	0.000129202	0.000247168	0.000202464
HM5M107_bin.13	0.000828845	0.00127203	0.000267594	0.00078949	0.000869888	0.000776547	0.00108603	0.000910822
HM5M109_bin.4	0.000177481	7.57007e-05	0.000164241	0.000139141	0.000207088	0.000327131	0.000364781	0.000299667
HM5M108_bin.25	0.000485285	0.000184858	0.000491609	0.000387251	0.000152531	0.000238785	0.000730011	0.000373776
HM5M101_bin.42	0.00026262	0.000203772	0.000216593	0.000227662	0.000229973	0.000200065	0.000244231	0.000224756
HM5M101_bin.34	0.000235985	0.00034015	0.000400229	0.000325455	0.000368524	0.000410828	0.000375219	0.000384857
HM5M101_bin.37	0.000290872	0.000493128	0.000211441	0.000331814	3.97923e-05	0.000147048	0.00032267	0.000169837
HM5M104_bin.25	0.000266911	0.000298279	0.000291961	0.000285717	0.000202938	0.000185349	0.000173769	0.000187352
HM5M109_bin.23	0.00100128	0.001198	0.000716171	0.000971817	0.00120358	0.0016945	0.00233963	0.0017459
HM5M104_bin.20	6.93446e-05	0.000475854	8.1395e-06	0.000184446	0	2.56627e-05	6.57311e-05	3.04646e-05
HM5M107_bin.8	0.000304663	0.000132444	0.000394563	0.000277224	0.000441559	0.000303837	0.000430402	0.000391933
HM5M104_bin.35	0.000314392	0.000138798	0.000405538	0.000286243	0.000455245	0.000313311	0.000444137	0.000404231
HM5M108_bin.9	5.89953e-05	7.50684e-05	0.000474555	0.000202873	0.000191161	0.000140704	0.000159244	0.000163703
HM5M106_bin.3	0.00109671	0.00134287	0.00176502	0.00140153	0.00131943	0.00107805	0.0018588	0.00141876
HM5M105_bin.22	0.00361694	0.00717118	0.00241764	0.00440192	0.00345621	0.00393626	0.00323308	0.00354185
HM5M108_bin.38	0.000907708	0.00111817	0.000734059	0.00091998	0.00111022	0.00154946	0.00219665	0.00161878
HM5M104_bin.1	0.00273399	0.00280924	0.00194724	0.00249682	0.000358194	0.00138671	0.00310522	0.00161671
HM5M107_bin.23	0.000708802	0.000425987	0.00133626	0.000823682	0.00141147	0.00119719	0.00106151	0.00122339
HM5M101_bin.7	0.000224302	0.000333032	0.000297378	0.000284904	0.000385467	0.000183972	0.000285908	0.000285116
HM5M101_bin.35	0.000298069	0.000133084	0.000392094	0.000274416	0.000434274	0.000299693	0.000425432	0.000386466
HM5M101_bin.17	0.00133463	0.000617056	0.000653333	0.000868341	0.00096394	0.000716024	0.000688604	0.000789523
HM5M106_bin.2	0.000291004	0.000363136	0.00029381	0.000315984	0.000221486	0.000138998	6.41433e-05	0.000141543
HM5M105_bin.14	0.00032438	0.00088929	0.00016988	0.000461183	0.000446591	0.000550179	0.000122485	0.000373085
HM5M101_bin.11	0	9.50278e-06	4.74205e-06	4.74827e-06	0.000297935	0.000181196	6.78231e-05	0.000182318
HM5M109_bin.20	0.000357702	0.00016602	0.000571194	0.000364972	0.000659903	0.000464857	0.000384027	0.000502929
HM5M107_bin.21	0.000139887	5.68321e-05	0.000123681	0.0001068	0.000151742	0.000246917	0.000497352	0.00029867
HM5M104_bin.36	0.000357535	0.000546255	0.000999503	0.000634431	0.000215469	0.000299952	0.000941342	0.000485588
HM5M101_bin.26	0.000403518	0.000471777	0.000168199	0.000347831	0.000106428	0.00034531	0.000627744	0.000359827
HM5M108_bin.35	0.000213561	0.000320629	0.000301224	0.000278471	0.000374296	0.00017709	0.000279442	0.000276943
HM5M106_bin.43	0.000273287	0.000224639	0.000223978	0.000240635	0.000162353	0.000133345	0.000254083	0.00018326
HM5M104_bin.19	0.000534995	0.00062827	0.00058322	0.000582162	0.000349724	0.000367609	0.000620335	0.000445889
HM5M108_bin.40	0.000238533	0.000141081	0.000361189	0.000246934	0.000209278	0.000160941	0.000235232	0.000201817
HM5M109_bin.13	0.000328047	0.000443123	0.000754211	0.00050846	0.000558206	0.000271745	0.000481561	0.000437171
HM5M101_bin.10	0.00012498	0.000166425	0.000188239	0.000159881	0.000248034	0.000132745	0.000232121	0.0002043
HM5M104_bin.22	0.000945568	0.00115417	0.000675466	0.000925069	0.00115239	0.00161167	0.0022716	0.00167855
HM5M103_bin.23	0.00231597	0.00400583	0.000865461	0.00239576	0.00100516	0.00124326	0.00160573	0.00128472
HM5M102_bin.1	0.000818116	0.00125162	0.000258383	0.00077604	0.000948686	0.000768318	0.000991567	0.000902857
HM5M103_bin.17	0.000882318	0.000337642	0.000554058	0.000591339	0.000523956	0.00037683	0.000501439	0.000467408
HM5M102_bin.7	0.00289688	0.00374105	0.00196417	0.00286737	0.00135159	0.00226204	0.00290231	0.00217198
HM5M102_bin.9	0.000525904	0.000273096	0.000495901	0.000431634	0.000664128	0.00030856	0.000501378	0.000491356
HM5M101_bin.6	0.000308404	0.000309771	0.000319156	0.000312444	0.000239869	0.000149686	7.04848e-05	0.000153347
HM5M109_bin.17	0.00135758	0.000627207	0.00066919	0.00088466	0.000983289	0.000729008	0.000698775	0.00080369
HM5M107_bin.3	0.000917732	0.0065281	0.000228174	0.002558	0.0004017	0.00344844	0.00154114	0.00179709
HM5M102_bin.32	0.000111094	0.000124579	0.000204187	0.00014662	0.000280923	0.000128665	0.000141933	0.00018384
HM5M103_bin.13	0.000412389	0.000271705	0.000276877	0.000320324	0.000206206	0.000126626	6.11224e-05	0.000131318
HM5M109_bin.6	0.000122001	0.000119987	0.000293694	0.000178561	0.000247753	0.000164909	0.000125294	0.000179319
HM5M108_bin.29	0.000218126	0.000268258	0.000298198	0.000261528	0.000157699	0.000136619	0.000157964	0.00015076
HM5M101_bin.2	5.84706e-05	7.92024e-05	0.000235323	0.000124332	0.000180334	0.000138768	0.000153393	0.000157498
HM5M108_bin.4	0.000105521	0.000142307	0.000240082	0.000162637	0.000247282	0.00013768	0.00027102	0.000218661
HM5M104_bin.4	0.000115947	0.000157771	0.000179428	0.000151049	0.000249747	0.000129246	0.00023938	0.000206124
HM5M104_bin.38	0.00441224	0.00841376	0.00291363	0.00524655	0.00390846	0.00392496	0.00340803	0.00374715

## Sheet: abun2abun
	control	control	control	average	DOM	DOM	DOM	avergae
HM5M101_bin.33	0.00106815	0.00108835	0.00174019	0.00129889	0.00144058	0.000966716	0.00156774	0.00132501
HM5M105_bin.33	0.00148821	0.00352469	0.00067147	0.00189479	0.00121322	0.00260391	0.00228492	0.00203402
HM5M102_bin.5	0.00128298	0.00116926	0.00214329	0.00153184	0.00205775	0.00109934	0.00164017	0.00159909
HM5M107_bin.22	0.00354915	0.00683294	0.00239493	0.00425901	0.00339345	0.00368963	0.00339134	0.00349147
HM5M107_bin.4	0.00152641	0.00358036	0.000682231	0.00192967	0.001243	0.00256678	0.00242576	0.00207851
HM5M107_bin.29	0.00297329	0.00380328	0.00200898	0.00292852	0.00135922	0.00232517	0.00297101	0.00221847
HM5M102_bin.22	0.00157524	0.00368691	0.000726128	0.00199609	0.00144765	0.00265959	0.00243526	0.00218083
HM5M108_bin.15	0.00296092	0.00384025	0.00204184	0.00294767	0.0013802	0.00233805	0.00295751	0.00222525
HM5M102_bin.29	0.00352867	0.00694733	0.00235264	0.00427622	0.00340166	0.00333065	0.00289122	0.00320784
HM5M103_bin.20	0.00294359	0.00377928	0.00198614	0.002903	0.00135406	0.00229711	0.00292304	0.0021914
HM5M105_bin.16	0.00101063	0.00108204	0.00164914	0.00124727	0.00130195	0.00102776	0.00161305	0.00131425
HM5M109_bin.33	0.00409502	0.00775397	0.00276573	0.00487157	0.00368848	0.00367882	0.00326284	0.00354338
HM5M106_bin.19	0.00149943	0.00363451	0.000673464	0.0019358	0.00122066	0.00252395	0.0022842	0.0020096
HM5M105_bin.39	0.00105592	0.00727899	0.000265439	0.00286679	0.00046566	0.00396129	0.00161445	0.0020138
HM5M107_bin.11	0.000873407	0.0040276	0.000433058	0.00177802	0.000191882	0.00145829	0.00234474	0.00133164
HM5M106_bin.13	0.0101517	0.0101848	0.0146585	0.011665	0.0142891	0.0177593	0.0258467	0.0192984
HM5M102_bin.13	0.011014	0.00951474	0.0160416	0.0121901	0.0158327	0.0191469	0.0280762	0.0210186
HM5M103_bin.5	0.00401327	0.00745066	0.0025234	0.00466244	0.00344466	0.00343516	0.00294644	0.00327542
HM5M102_bin.15	0.00112124	0.00114148	0.00141366	0.00122546	0.00263891	0.00423536	0.00806805	0.00498077
HM5M106_bin.28	0.00218563	0.00424943	0.000901115	0.00244539	0.00104555	0.00127555	0.00164774	0.00132295
HM5M103_bin.14	0.00113179	0.00120528	0.000702044	0.00101304	0.00117119	0.00166931	0.0023235	0.00172133
HM5M107_bin.2	0.00209784	0.00398589	0.000879611	0.00232111	0.000997155	0.00123429	0.00174549	0.00132564
HM5M101_bin.20	0.00166067	0.00393109	0.000767917	0.00211989	0.00137643	0.00282145	0.00257646	0.00225811
HM5M108_bin.13	0.0015959	0.00376523	0.00082321	0.00206145	0.00130697	0.00269699	0.00243517	0.00214638
HM5M106_bin.23	0.00197282	0.00338165	0.0015248	0.00229309	0.00165053	0.00114041	0.00150958	0.00143351
HM5M108_bin.31	0.00361644	0.00697502	0.00252755	0.004373	0.00324961	0.0032624	0.00285448	0.00312216
HM5M106_bin.30	0.00386845	0.00808659	0.00249533	0.00481679	0.00349605	0.00359029	0.0029519	0.00334608
HM5M103_bin.9	0.00175277	0.00371321	0.000715893	0.00206062	0.00129009	0.00265278	0.00240346	0.00211544
HM5M104_bin.12	0.0010457	0.0010167	0.00175038	0.00127093	0.00151943	0.000923883	0.00147652	0.00130661
HM5M106_bin.8	0.00292198	0.00377241	0.00198527	0.00289322	0.0013505	0.00230279	0.00292421	0.0021925
HM5M106_bin.6	0.000653858	0.00303229	0.000548066	0.00141141	0.0010318	0.000766601	0.00135773	0.00105204
HM5M108_bin.32	0.00165743	0.00130271	0.0022509	0.00173701	0.00160801	0.00214389	0.00373874	0.00249688
HM5M103_bin.8	0.00129184	0.00114968	0.00183539	0.00142564	0.0015394	0.00102859	0.00162237	0.00139679
HM5M107_bin.19	0.00126309	0.00150113	0.00200818	0.0015908	0.00146551	0.00126891	0.00229915	0.00167786
HM5M104_bin.17	0.0017429	0.00401978	0.000785038	0.00218257	0.00141551	0.00290904	0.00264718	0.00232391
HM5M108_bin.23	0.00108354	0.00103729	0.00189222	0.00133768	0.00163659	0.000953443	0.00149281	0.00136095
HM5M105_bin.4	0.00292199	0.00377566	0.00199251	0.00289672	0.00135389	0.00229411	0.0029151	0.0021877
HM5M106_bin.3	0.00109671	0.00134287	0.00176502	0.00140153	0.00131943	0.00107805	0.0018588	0.00141876
HM5M105_bin.22	0.00361694	0.00717118	0.00241764	0.00440192	0.00345621	0.00393626	0.00323308	0.00354185
HM5M104_bin.1	0.00273399	0.00280924	0.00194724	0.00249682	0.000358194	0.00138671	0.00310522	0.00161671
HM5M103_bin.23	0.00231597	0.00400583	0.000865461	0.00239576	0.00100516	0.00124326	0.00160573	0.00128472
HM5M102_bin.7	0.00289688	0.00374105	0.00196417	0.00286737	0.00135159	0.00226204	0.00290231	0.00217198
HM5M107_bin.3	0.000917732	0.0065281	0.000228174	0.002558	0.0004017	0.00344844	0.00154114	0.00179709
HM5M104_bin.38	0.00441224	0.00841376	0.00291363	0.00524655	0.00390846	0.00392496	0.00340803	0.00374715

## Sheet: abun2rare
	control	control	control	average	DOM	DOM	DOM	avergae
HM5M102_bin.3	0.00138207	0.0014157	0.000601072	0.00113295	0.00166465	0.000407163	0.000651964	0.000907924
HM5M107_bin.38	0.00047523	0.00214357	0.000419088	0.00101263	0.000774748	0.000606536	0.00122471	0.000868664
HM5M104_bin.31	0.00101481	0.00125631	0.000985765	0.00108563	0.000831297	0.000641384	0.000887885	0.000786855
HM5M108_bin.14	0.00121338	0.00147542	0.00128195	0.00132358	0.00096637	0.000782071	0.00105268	0.000933708
HM5M106_bin.24	0.000605346	0.0026421	0.000191321	0.00114625	0.000181154	0.00111088	0.00130056	0.000864201
HM5M108_bin.45	0.000483049	0.00133642	0.00131143	0.00104363	0.000993754	0.00068284	0.000519623	0.000732072
HM5M106_bin.14	0.000719056	0.00214063	0.000825248	0.00122831	0.000634005	0.000861749	0.000723883	0.000739879
HM5M102_bin.21	0.00108743	0.00129975	0.000984332	0.00112384	0.00100634	0.000683003	0.000933618	0.000874319

## Sheet: rare2abunt
	control	control	control	average	DOM	DOM	DOM	avergae
HM5M105_bin.19	0.00040746	0.00142943	0.000347625	0.000728171	0.000277122	0.00134028	0.00158933	0.00106891
HM5M107_bin.18	0.00107594	0.00133749	0.000414861	0.000942765	0.000718457	0.000740581	0.00168371	0.00104758
HM5M107_bin.41	0.000404728	0.00142123	0.000338844	0.000721599	0.000259978	0.0011446	0.00175708	0.00105389
HM5M102_bin.2	0.000109279	0.000142045	0.000202968	0.00015143	0.00152132	0.000537931	0.00110751	0.00105559
HM5M101_bin.41	0.000622459	0.00141954	0.000495351	0.000845785	0.000644886	0.000947095	0.00143381	0.0010086
HM5M109_bin.25	0.000629049	0.0014314	0.000491078	0.000850508	0.000644006	0.000948023	0.00143428	0.00100877
HM5M102_bin.37	0.00075752	0.000720803	0.00147545	0.000984589	0.00163606	0.00121361	0.00088218	0.00124395
HM5M106_bin.1	0.000981877	0.00127365	0.00069015	0.000981892	0.00117078	0.00164385	0.0022973	0.00170398
HM5M107_bin.9	0.000863749	0.00107207	0.000644185	0.00086	0.00110667	0.00154897	0.00228579	0.00164714
HM5M107_bin.50	0.000136225	0.000434377	0.000350484	0.000307029	0.000347126	0.000563648	0.00217139	0.00102739
HM5M105_bin.42	0.000191798	0.000576539	0.000680362	0.0004829	0.00109389	0.00142724	0.00129924	0.00127346
HM5M101_bin.36	0.000967853	0.00118689	0.000699454	0.0009514	0.00118201	0.00164154	0.0022842	0.00170258
HM5M107_bin.39	0.000163668	0.000514129	0.000595138	0.000424311	0.000961231	0.00112767	0.00131377	0.00113422
HM5M107_bin.32	8.49862e-05	0.00012628	0.000182575	0.00013128	0.00121501	0.000506259	0.00130212	0.0010078
HM5M104_bin.9	0.000696767	0.000401674	0.0013129	0.00080378	0.00136686	0.00115363	0.000793807	0.00110476
HM5M105_bin.15	0.000929278	0.0011434	0.00067279	0.000915157	0.001152	0.00169117	0.0022495	0.00169756
HM5M107_bin.14	0	1.95307e-06	0.000317102	0.000106352	0.000217478	0.000194753	0.00313965	0.00118396
HM5M102_bin.14	0.00091161	0.00111539	0.000673914	0.000900305	0.00124703	0.00159988	0.00224955	0.00169882
HM5M107_bin.40	0.000424025	0.000448269	0.000286499	0.000386264	0.00100761	0.000836618	0.00152995	0.00112472
HM5M106_bin.20	0.000634054	0.00160574	0.000492625	0.000910806	0.000639244	0.000941868	0.00143905	0.00100672
HM5M109_bin.23	0.00100128	0.001198	0.000716171	0.000971817	0.00120358	0.0016945	0.00233963	0.0017459
HM5M108_bin.38	0.000907708	0.00111817	0.000734059	0.00091998	0.00111022	0.00154946	0.00219665	0.00161878
HM5M107_bin.23	0.000708802	0.000425987	0.00133626	0.000823682	0.00141147	0.00119719	0.00106151	0.00122339
HM5M104_bin.22	0.000945568	0.00115417	0.000675466	0.000925069	0.00115239	0.00161167	0.0022716	0.00167855
